# Supplementary material for: New Insights into the DT40 B Cell Receptor Cluster Using a Proteomic Proximity Labeling Assay
Source: J Biol Chem. 2014 Apr 4;289(21):14434–47. doi: 10.1074/jbc.M113.529578 (PMC4031500; doi:10.1074/jbc.M113.529578)
Supplement: Supplemental Data [file supp_M113.529578_jbc.M113.529578-1.xlsx]

## Sheet: Table S1
SUPPLEMENTAL TABLE 1. PROTEINS IDENTIFIED BY IMMUNOPRECIPITATION USING SPECIFIC ANTI-(CHICKEN IgM) and NON-SPECIFIC ANTIBODY
		IMMUNOPRECIPITATION USING SPECIFIC ANTIBODY			IMMUNOPRECIPITATION USING NON-SPECIFIC ANTIBODY			SPECIFIC/ NON-SPECIFIC emPAI Ratio
UNIPROTKB ACCESSION NUMBER	PROTEIN DESCRIPTION	NUMBER OF UNIQUE PEPTIDES (Mascot-derived)	emPAI	SEQUENCE COVERAGE [%]	NUMBER OF UNIQUE PEPTIDES (Mascot-derived)	emPAI	SEQUENCE COVERAGE [%]
P09644	Tubulin alpha-5 chain	3	1.78	48	N/A	N/A	N/A	N/A
F1N808	Inosine-5-monophosphate dehydrogenase GN=IMPDH2 PE=3	34	4.41	67.4	N/A	N/A	N/A	N/A
O73885	Heat shock cognate 71 kDa protein GN=HSPA8 PE=1	2	2.64	56	N/A	N/A	N/A	N/A
P09653	Tubulin beta-5 chain	4	1.63	37.7	N/A	N/A	N/A	N/A
F1NGA2	ATP synthase subunit alpha (Fragment) GN=ATP5A1 PE=3	10	2.06	51.9	N/A	N/A	N/A	N/A
Q5ZM98	Stress-70 protein, mitochondrial GN=HSPA9 PE=1	39	1.5	68.7	N/A	N/A	N/A	N/A
P16039	Nucleophosmin (Fragment) GN=NPM1 PE=4	12	3.33	40.1	N/A	N/A	N/A	N/A
P00356	Glyceraldehyde-3-phosphate dehydrogenase GN=GAPDH PE=2 SV=3	4	3.18	56.5	N/A	N/A	N/A	N/A
Q06066	Nuclease-sensitive element-binding protein 1 (Fragment) GN=YBX1 PE=4	2	2.92	58.3	N/A	N/A	N/A	N/A
Q5ZLW0	Uncharacterized protein GN=LCP1 PE=2	23	1.61	49	N/A	N/A	N/A	N/A
Q7SX63	Heat shock protein 70 GN=HSP70 PE=3	8	0.84	34.2	N/A	N/A	N/A	N/A
P84173	Prohibitin (Fragment) GN=PHB PE=4	2	3.91	72	N/A	N/A	N/A	N/A
F1NCZ2	Uncharacterized protein (Fragment) GN=GDI2 PE=4	19	1.17	47.8	N/A	N/A	N/A	N/A
Q5ZMU9	Uncharacterized protein GN=LOC426240 PE=3	8	0.61	49.5	N/A	N/A	N/A	N/A
Q5ZK10	NSFL1 cofactor p47 GN=NSFL1C PE=2	16	1.11	49.3	N/A	N/A	N/A	N/A
F1NC33	Heat shock cognate protein HSP 90-beta GN=HSP90AB1 PE=3	10	0.44	35.3	N/A	N/A	N/A	N/A
F1NLK0	Uncharacterized protein (Fragment) GN=GNL3 PE=4	14	0.4	32.8	N/A	N/A	N/A	N/A
F1N833	Prohibitin-2 (Fragment) GN=PHB2 PE=4	2	1.22	52.8	N/A	N/A	N/A	N/A
F1NIJ6	Glucose-6-phosphate isomerase GN=GPI PE=3	3	0.89	37.1	N/A	N/A	N/A	N/A
P63247	Guanine nucleotide-binding protein subunit beta-2-like 1 (Fragment) GN=GNB2L1 PE=4	11	0.81	38.1	N/A	N/A	N/A	N/A
F1NA45	Uncharacterized protein GN=C5H14orf166 PE=4	11	1.36	57	N/A	N/A	N/A	N/A
P04268-6	Isoform 6 of Tropomyosin alpha-1 chain GN=TPM1	3	2.96	47.8	N/A	N/A	N/A	N/A
F1NIB2	Uncharacterized protein (Fragment) GN=HNRNPAB PE=4	11	1.03	45.2	N/A	N/A	N/A	N/A
F1NZN1	T-complex protein 1 subunit eta (Fragment) GN=CCT7 PE=3	3	0.98	45.4	N/A	N/A	N/A	N/A
F1NQD9	Radixin GN=RDX PE=4	8	0.37	28.1	N/A	N/A	N/A	N/A
E1BVR1	Uncharacterized protein GN=PTBP1 PE=4	13	0.24	39.3	N/A	N/A	N/A	N/A
Q5F473	Uncharacterized protein GN=NUP50 PE=2	17	0.53	50.9	N/A	N/A	N/A	N/A
P62207	Serine/threonine-protein phosphatase PP1-beta catalytic subunit GN=PPP1CB PE=1 SV=3	8	0.49	26.3	N/A	N/A	N/A	N/A
Q90828	Cytoplasmic dynein 1 light intermediate chain 1 GN=DYNC1LI1 PE=1	16	0.24	37.7	N/A	N/A	N/A	N/A
P32429	60S ribosomal protein L7a GN=RPL7A PE=2	12	1.46	40.6	N/A	N/A	N/A	N/A
F1P555	Uncharacterized protein GN=SFPQ PE=4	8	0.3	39.6	N/A	N/A	N/A	N/A
E1C255	Uncharacterized protein GN=DNM1L PE=3	13	0.26	24.4	N/A	N/A	N/A	N/A
Q5ZLP8	Insulin-like growth factor 2 mRNA-binding protein 3 GN=IGF2BP3 PE=2	13	0.53	29.5	N/A	N/A	N/A	N/A
H9KZC5	Uncharacterized protein (Fragment) GN=LOC425272 PE=4	2	0.57	35	N/A	N/A	N/A	N/A
F1NWF6	Asparagine synthetase GN=ASNS PE=4	17	0.53	37.4	N/A	N/A	N/A	N/A
E1C7P8	Uncharacterized protein GN=GARS PE=4	2	0.42	35.6	N/A	N/A	N/A	N/A
P00508	Aspartate aminotransferase, mitochondrial GN=GOT2 PE=1	15	0.47	47.5	N/A	N/A	N/A	N/A
Q9QWL7	SWISS-PROT:Q9QWL7 Tax_Id=10090 Gene_Symbol=Krt17 Keratin, type I cytoskeletal 17	2	0.37	32.3	N/A	N/A	N/A	N/A
F1N9S3	Uncharacterized protein GN=FAM98A PE=4	8	0.11	24.3	N/A	N/A	N/A	N/A
B6ZLK1	FACT complex subunit SSRP1 GN=SSRP1 PE=2	18	0.36	27.9	N/A	N/A	N/A	N/A
Q5ZI39	Uncharacterized protein GN=PLS3 PE=2	15	0.47	31.4	N/A	N/A	N/A	N/A
E1BX03	Uncharacterized protein GN=FUBP1 PE=4	3	0.44	40.2	N/A	N/A	N/A	N/A
F1NPC3	Prolyl 4-hydroxylase subunit alpha-1 (Fragment) GN=P4HA1 PE=4	2	0.51	36.7	N/A	N/A	N/A	N/A
E1BY52	Prolyl 4-hydroxylase subunit alpha-1 GN=P4HA1 PE=4	3	0.48	34.9	N/A	N/A	N/A	N/A
P02769	Nucleoside diphosphate kinase PE=2	13	4.45	22.6	N/A	N/A	N/A	N/A
E1C769	Uncharacterized protein GN=G3BP2 PE=4	6	0.33	25.1	N/A	N/A	N/A	N/A
P02769	SWISS-PROT:P02769 (Bos taurus) Bovine serum albumin precursor	11	0.47	22.6	N/A	N/A	N/A	N/A
E1C4M6	Ubiquitin carboxyl-terminal hydrolase GN=USP14 PE=3	13	0.24	27.2	N/A	N/A	N/A	N/A
H9KZP6	Uncharacterized protein (Fragment) GN=LOC395772 PE=3	2	0.24	48.5	N/A	N/A	N/A	N/A
Q3ZBS7	Uncharacterized protein (Fragment) GN=LOC426378 PE=4	7	0.9	21.5	N/A	N/A	N/A	N/A
F1NVW3	Uncharacterized protein (Fragment) GN=IGF2BP2 PE=4	5	0.22	14.8	N/A	N/A	N/A	N/A
E1BV34	Uncharacterized protein GN=LOC422173 PE=4	13	0.31	38.8	N/A	N/A	N/A	N/A
Q3ZBS7	TREMBL:Q3ZBS7 (Bos taurus) Vitronectin	8	0.4	21.5	N/A	N/A	N/A	N/A
F1NGN2	Uncharacterized protein (Fragment) GN=NAMPT PE=4	12	0.18	31.7	N/A	N/A	N/A	N/A
F1NCF1	Uncharacterized protein GN=STAU2 PE=4	4	0.15	38.4	N/A	N/A	N/A	N/A
F1NYL7	Uncharacterized protein (Fragment) GN=RPL11 PE=3	2	0.39	32.7	N/A	N/A	N/A	N/A
F1NIB1	Uncharacterized protein GN=RAP1GDS1 PE=4	16	0.4	45.7	N/A	N/A	N/A	N/A
F2Z4M4	Uncharacterized protein GN=ARF1 PE=3	5	1.05	60.2	N/A	N/A	N/A	N/A
P70081	Histone H4 type VIII GN=H4-VIII PE=3 SV=3	2	2.53	76.7	N/A	N/A	N/A	N/A
G1K332	Histone H4 (Fragment) GN=H4 PE=3	2	2.25	70.3	N/A	N/A	N/A	N/A
E1C6N5	Uncharacterized protein GN=DLAT PE=3	16	0.44	35.6	N/A	N/A	N/A	N/A
E1C555	Uncharacterized protein GN=SMARCD2 PE=4	20	0.25	46.7	N/A	N/A	N/A	N/A
F1NAQ8	Uncharacterized protein GN=GMPS PE=4	14	0.13	21.9	N/A	N/A	N/A	N/A
Q6IFX2	SWISS-PROT:Q6IFX2 Tax_Id=10090 Gene_Symbol=Krt42 Keratin, type I cytoskeletal 42	4	0.35	34.5	N/A	N/A	N/A	N/A
P19013	SWISS-PROT:P19013 Tax_Id=9606 Gene_Symbol=KRT4 keratin 4	4	0.15	20	N/A	N/A	N/A	N/A
Q5F387	Uncharacterized protein GN=SF3A3 PE=2	16	0.36	32.3	N/A	N/A	N/A	N/A
Q5ZMI0	Uncharacterized protein GN=SRSF7 PE=2	3	0.58	31.4	N/A	N/A	N/A	N/A
F1NHL4	Uncharacterized protein (Fragment) GN=LAP3 PE=3	10	0.41	30.6	N/A	N/A	N/A	N/A
P05787	SWISS-PROT:P05787 Tax_Id=9606 Gene_Symbol=KRT8 Keratin, type II cytoskeletal 8	3	0.41	21.5	N/A	N/A	N/A	N/A
F1P3H9	Uncharacterized protein (Fragment) GN=EZR PE=4	6	0.14	18.2	N/A	N/A	N/A	N/A
E1C1N8	Uncharacterized protein GN=AKAP1 PE=4	13	0.1	24.9	N/A	N/A	N/A	N/A
H9L1I1	Proteasome subunit alpha type (Fragment) GN=PSMA5 PE=3	5	0.46	35.3	N/A	N/A	N/A	N/A
F1NWY4	Uncharacterized protein (Fragment) GN=NAF1 PE=4	4	0.07	10.8	N/A	N/A	N/A	N/A
F1NNH9	Uncharacterized protein (Fragment) GN=TOMM70A PE=4	11	0.31	21.7	N/A	N/A	N/A	N/A
Q5ZLG6	Annexin GN=ANXA11 PE=2	8	0.37	31.4	N/A	N/A	N/A	N/A
E1BST9	Uncharacterized protein GN=PCCB PE=4	12	0.3	30.4	N/A	N/A	N/A	N/A
F1NLW1	Uncharacterized protein (Fragment) GN=RPL3 PE=3	12	0.39	38.3	N/A	N/A	N/A	N/A
F2Z4K8	Calmodulin (Fragment) GN=CALM PE=4	3	2.46	39.9	N/A	N/A	N/A	N/A
E1BUS2	Uncharacterized protein GN=NOP58 PE=4	17	0.43	39.5	N/A	N/A	N/A	N/A
F1NXY7	60S ribosomal protein L22 (Fragment) GN=RPL22 PE=4	4	0.46	33.6	N/A	N/A	N/A	N/A
F1NI01	Uncharacterized protein (Fragment) GN=HMHA1 PE=4	2	0.03	21.4	N/A	N/A	N/A	N/A
E1BUY6	Uncharacterized protein GN=HMHA1 PE=4	7	0.03	29.4	N/A	N/A	N/A	N/A
E1BSE5	Eukaryotic initiation factor 4A-III GN=EIF4A3 PE=3	9	0.3	29.4	N/A	N/A	N/A	N/A
F1NPH9	Uncharacterized protein GN=UMPS PE=3	12	0.19	30.7	N/A	N/A	N/A	N/A
F1NFA8	Uncharacterized protein (Fragment) GN=NUP62 PE=4	11	0.31	28	N/A	N/A	N/A	N/A
F1P0X3	Uncharacterized protein (Fragment) GN=Sep-11 PE=3	5	0.13	31.4	N/A	N/A	N/A	N/A
E1C9D6	Uncharacterized protein GN=GNB3 PE=4	8	0.27	50	N/A	N/A	N/A	N/A
F1NDY9	Uncharacterized protein GN=PDIA4 PE=3	11	0.19	18.8	N/A	N/A	N/A	N/A
F1NSE2	Zinc finger CCCH domain-containing protein 15 (Fragment) GN=ZC3H15 PE=4	9	0.33	26.3	N/A	N/A	N/A	N/A
E1C3P6	Uncharacterized protein GN=PAK1 PE=4	5	0.11	24.4	N/A	N/A	N/A	N/A
F1NN39	Delta-aminolevulinic acid dehydratase (Fragment) GN=ALAD PE=3	4	0.17	15.5	N/A	N/A	N/A	N/A
F1NNJ3	Uncharacterized protein (Fragment) GN=SNW1 PE=4	15	0.28	38.3	N/A	N/A	N/A	N/A
F1N873	Uncharacterized protein (Fragment) GN=ZNF259 PE=4	11	0.48	33.8	N/A	N/A	N/A	N/A
F1NIE8	Uncharacterized protein GN=RANGAP1 PE=4	13	0.27	24.7	N/A	N/A	N/A	N/A
F1NPY5	Uncharacterized protein (Fragment) GN=DNAJC7 PE=4	8	0.25	20.7	N/A	N/A	N/A	N/A
H9L107	Uncharacterized protein (Fragment)	3	0.25	11.8	N/A	N/A	N/A	N/A
F1NB52	Coatomer subunit gamma GN=COPG PE=3	5	0.03	9.2	N/A	N/A	N/A	N/A
E1C7T8	Coatomer subunit gamma GN=COPG2 PE=3	7	0.03	13.2	N/A	N/A	N/A	N/A
Q5ZMW1	Uncharacterized protein GN=ACO2 PE=2	8	0.07	12.2	N/A	N/A	N/A	N/A
F1NLF2	KH domain-containing, RNA-binding, signal transduction-associated protein 1 GN=KHDRBS1 PE=4	2	0.38	40	N/A	N/A	N/A	N/A
O42184-3	Isoform 3 of CAP-Gly domain-containing linker protein 1 GN=CLIP1	2	0.04	20.4	N/A	N/A	N/A	N/A
E1C073	Uncharacterized protein GN=EIF5 PE=4	15	0.45	37.8	N/A	N/A	N/A	N/A
E1BRV6	Uncharacterized protein GN=SLC1A4 PE=4	6	0.18	17.9	N/A	N/A	N/A	N/A
G1K316	60S ribosomal protein L30 (Fragment) GN=RPL30 PE=3	6	0.61	52.8	N/A	N/A	N/A	N/A
F1NYI3	Uncharacterized protein (Fragment) GN=C22orf28 PE=4	15	0.39	39.4	N/A	N/A	N/A	N/A
Q5ZM11	Arginine--tRNA ligase, cytoplasmic GN=RARS PE=2	18	0.13	38	N/A	N/A	N/A	N/A
E1C6U8	Uncharacterized protein GN=LUC7L3 PE=4	5	0.19	13.6	N/A	N/A	N/A	N/A
Q6PVZ5	Type II alpha-keratin IIA GN=KRT5 PE=2	4	0.22	19.4	N/A	N/A	N/A	N/A
H9KZ26	Uncharacterized protein GN=KRT75 PE=3	3	0.23	24.8	N/A	N/A	N/A	N/A
Q9DCV7	SWISS-PROT:Q9DCV7 Tax_Id=10090 Gene_Symbol=Krt7 Keratin, type II cytoskeletal 7	4	0.27	26.5	N/A	N/A	N/A	N/A
Q3KNV1	TREMBL:Q3KNV1;Q96GE1 Tax_Id=9606 Gene_Symbol=KRT7 keratin 7	9	0.27	42.6	N/A	N/A	N/A	N/A
F1NCS2	Uncharacterized protein (Fragment) GN=EWSR1 PE=4	9	0.14	15.5	N/A	N/A	N/A	N/A
F1NGM0	Uncharacterized protein GN=EHD3 PE=4	13	0.28	35.7	N/A	N/A	N/A	N/A
Q5ZJ61	Uncharacterized protein GN=FARSB PE=2	22	0.38	38.2	N/A	N/A	N/A	N/A
F1N9S4	Uncharacterized protein (Fragment) GN=COIL PE=4	11	0.05	24.3	N/A	N/A	N/A	N/A
F1ND80	Uncharacterized protein (Fragment) GN=EIF3EIP PE=4	8	0.09	17.7	N/A	N/A	N/A	N/A
F1NPP8	Uncharacterized protein GN=CLINT1 PE=4	5	0.14	12.4	N/A	N/A	N/A	N/A
E1BRU3	Uncharacterized protein GN=RBM39 PE=4	9	0.11	18.5	N/A	N/A	N/A	N/A
E1C2P3	Heat shock 70 kDa protein 14 GN=HSPA14 PE=3	4	0.06	12.1	N/A	N/A	N/A	N/A
P20111	Alpha-actinin-2 GN=ACTN2 PE=2	7	0.03	20.2	N/A	N/A	N/A	N/A
P48463	Serine/threonine-protein phosphatase 2A catalytic subunit alpha isoform GN=PPP2CA PE=2	2	0.09	6.1	N/A	N/A	N/A	N/A
E1BQE2	Uncharacterized protein GN=RBM26 PE=4	15	0.09	19	N/A	N/A	N/A	N/A
Q71SG2	Collapsin response mediator protein-2A GN=CRMP2A PE=2	2	0.23	25.3	N/A	N/A	N/A	N/A
F1P3U1	Uncharacterized protein GN=IMMT PE=4	17	0.12	37.6	N/A	N/A	N/A	N/A
F1N8W8	Uncharacterized protein (Fragment) GN=PAK3 PE=4	3	0.16	21.8	N/A	N/A	N/A	N/A
E1C0W7	Uncharacterized protein GN=ERO1L PE=4	6	0.19	18.1	N/A	N/A	N/A	N/A
F1NJN5	Uncharacterized protein (Fragment) GN=SMARCD3 PE=4	6	0.12	22.7	N/A	N/A	N/A	N/A
F1NGC0	Uncharacterized protein GN=FUBP3 PE=4	18	0.3	39.3	N/A	N/A	N/A	N/A
Q5F3N1	Protein-L-isoaspartate(D-aspartate) O-methyltransferase GN=PCMT1 PE=2 SV=3	7	0.44	37.7	N/A	N/A	N/A	N/A
E1C458	Uncharacterized protein GN=CTPS1 PE=4	2	0.1	6.3	N/A	N/A	N/A	N/A
F1P0L8	Uncharacterized protein (Fragment) GN=CYP51A1 PE=3	11	0.18	31.3	N/A	N/A	N/A	N/A
F1P1F7	Uncharacterized protein (Fragment) GN=LTV1 PE=4	6	0.06	13.2	N/A	N/A	N/A	N/A
H9KZH7	Uncharacterized protein (Fragment) GN=PDHX PE=3	4	1.14	42.5	N/A	N/A	N/A	N/A
F1NM59	Uncharacterized protein (Fragment) GN=RBM27 PE=4	14	0.03	19.7	N/A	N/A	N/A	N/A
F1NI29	Uncharacterized protein GN=HADHA PE=3	10	0.08	20.9	N/A	N/A	N/A	N/A
F1P0Y0	Uncharacterized protein GN=CKAP5 PE=4	31	0.06	21.9	N/A	N/A	N/A	N/A
Q5ZJ00	55 kDa erythrocyte membrane protein GN=MPP1 PE=2	8	0.19	26.1	N/A	N/A	N/A	N/A
H9KZE0	Uncharacterized protein (Fragment) GN=SMARCD1 PE=4	7	0.05	30	N/A	N/A	N/A	N/A
Q5ZLT7	Basic leucine zipper and W2 domain-containing protein 1 GN=BZW1 PE=2	9	0.29	30.4	N/A	N/A	N/A	N/A
E1C5S0	Uncharacterized protein PE=4	5	0.03	7.3	N/A	N/A	N/A	N/A
E1BX26	Uncharacterized protein GN=TNPO1 PE=4	7	0.03	9.1	N/A	N/A	N/A	N/A
F1P187	Molybdopterin molybdenumtransferase (Fragment) GN=GPHN PE=4	2	0.08	28.3	N/A	N/A	N/A	N/A
Q9PW38	Gephyrin GN=GPHN PE=1	2	0.08	28	N/A	N/A	N/A	N/A
Q9D646	TREMBL:Q9D646 Tax_Id=10090 Gene_Symbol=Krt34 10 days neonate skin cDNA, RIKEN full-length enriched library, clone:4733401E01 product:keratin complex 1, acidic, gene 4, full insert sequence	2	0.14	10.5	N/A	N/A	N/A	N/A
H9KYV2	Uncharacterized protein (Fragment) GN=SARS PE=4	6	0.68	39.9	N/A	N/A	N/A	N/A
H9L0D7	Uncharacterized protein (Fragment) GN=WASF2 PE=4	7	0.12	13.6	N/A	N/A	N/A	N/A
E1BXS5	Uncharacterized protein GN=DECR1 PE=4	5	0.09	17.3	N/A	N/A	N/A	N/A
F1NJ46	Uncharacterized protein GN=C5H14orf169 PE=4	7	0.05	14.5	N/A	N/A	N/A	N/A
P12035	SWISS-PROT:P12035 Tax_Id=9606 Gene_Symbol=KRT3 Keratin, type II cytoskeletal 3	3	0.15	21	N/A	N/A	N/A	N/A
P07744	SWISS-PROT:P07744 Tax_Id=10090 Gene_Symbol=Krt4 Keratin, type II cytoskeletal 4	11	0.18	29.7	N/A	N/A	N/A	N/A
Q01546	SWISS-PROT:Q01546 Tax_Id=9606 Gene_Symbol=KRT76 Keratin, type II cytoskeletal 2 oral	6	0.15	20.2	N/A	N/A	N/A	N/A
Q6ISB0	TREMBL:Q6ISB0 Keratin, hair, basic, 4 - Homo sapiens (Human).	6	0.15	21.8	N/A	N/A	N/A	N/A
Q5ZML5	Protein LSM12 homolog GN=LSM12 PE=2	2	0.15	22.7	N/A	N/A	N/A	N/A
Q2M2I5	SWISS-PROT:Q2M2I5 Tax_Id=9606 Gene_Symbol=KRT24 Keratin, type I cytoskeletal 24	6	0.12	19.8	N/A	N/A	N/A	N/A
H9KZ63	Uncharacterized protein GN=PEF1 PE=4	5	0.11	14	N/A	N/A	N/A	N/A
Q5ZJX4	RNA-binding protein 38 GN=RBM38 PE=2	6	0.29	30.7	N/A	N/A	N/A	N/A
Q04584	Zyxin GN=ZYX PE=1	5	0.05	18.5	N/A	N/A	N/A	N/A
E1BQL2	Serine/arginine repetitive matrix protein 1 GN=SRRM1 PE=4	11	0.06	21.7	N/A	N/A	N/A	N/A
F1NI04	Uncharacterized protein (Fragment) GN=GNS PE=4	7	0.05	12.8	N/A	N/A	N/A	N/A
E1C007	Protein kinase C and casein kinase substrate in neurons protein 2 GN=PACSIN2 PE=4	5	0.11	11.1	N/A	N/A	N/A	N/A
F1NTK8	Uncharacterized protein (Fragment) GN=YME1L1 PE=3	16	0.08	25.4	N/A	N/A	N/A	N/A
F1NCE1	Uncharacterized protein (Fragment) GN=EIF3D PE=4	4	0.1	21.4	N/A	N/A	N/A	N/A
Q5F3Q7	Uncharacterized protein GN=WIPF1 PE=2	16	0.2	49.6	N/A	N/A	N/A	N/A
E1C2J3	Uncharacterized protein GN=SKA3 PE=4	6	0.06	20.9	N/A	N/A	N/A	N/A
E1BVJ5	Uncharacterized protein GN=QARS PE=4	8	0.1	13.7	N/A	N/A	N/A	N/A
Q7Z3Z0	SWISS-PROT:Q7Z3Z0 Tax_Id=9606 Gene_Symbol=KRT25 Keratin, type I cytoskeletal 25	5	0.13	14.9	N/A	N/A	N/A	N/A
E1C2Q4	Uncharacterized protein GN=UBXN4 PE=4	3	0.05	10.2	N/A	N/A	N/A	N/A
H9L0Z7	Uncharacterized protein (Fragment) GN=GATAD2B PE=4	3	0.11	12.8	N/A	N/A	N/A	N/A
P02606	Myosin light chain 1, cardiac muscle PE=1 SV=3	2	0.72	16.5	N/A	N/A	N/A	N/A
Q5ZMI9	Uncharacterized protein GN=VPS4B PE=2	9	0.13	33.1	N/A	N/A	N/A	N/A
F1NBD0	Uncharacterized protein (Fragment) GN=ERLIN2 PE=4	2	0.17	11.9	N/A	N/A	N/A	N/A
F1NJ94	Uncharacterized protein GN=ERLIN1 PE=4	2	0.16	11.3	N/A	N/A	N/A	N/A
F1NDG4	Protein mago nashi homolog (Fragment) GN=MAGOH PE=4	3	0.41	27.9	N/A	N/A	N/A	N/A
F1NA40	Uncharacterized protein (Fragment) GN=PFN2 PE=4	6	0.32	55.2	N/A	N/A	N/A	N/A
F1N8Z1	Uncharacterized protein GN=ASF1A PE=4	2	0.16	29.9	N/A	N/A	N/A	N/A
P02666	SWISS-PROT:P02666 Beta-casein - Bos taurus (Bovine).	4	0.14	36.8	N/A	N/A	N/A	N/A
P50448	SWISS-PROT:P50448 (Bos taurus) Factor XIIa inhibitor precursor	7	0.06	22	N/A	N/A	N/A	N/A
F1NLG5	Uncharacterized protein (Fragment) GN=SFXN1 PE=4	6	0.09	27.9	N/A	N/A	N/A	N/A
F1NR08	Uncharacterized protein (Fragment) GN=TH1L PE=4	9	0.2	22.3	N/A	N/A	N/A	N/A
E1BZS8	Uncharacterized protein GN=TXNL1 PE=4	3	0.1	15.2	N/A	N/A	N/A	N/A
F1NBL6	Uncharacterized protein (Fragment) GN=XPO5 PE=4	17	0.04	25.9	N/A	N/A	N/A	N/A
P02768-1	SWISS-PROT:P02768-1 Tax_Id=9606 Gene_Symbol=ALB Isoform 1 of Serum albumin precursor	7	0.14	18.7	N/A	N/A	N/A	N/A
E1BVT9	Uncharacterized protein GN=ITSN2 PE=4	17	0.02	15.8	N/A	N/A	N/A	N/A
F1NIQ4	Uncharacterized protein (Fragment) GN=TOM1L2 PE=4	5	0.06	12.4	N/A	N/A	N/A	N/A
E1BWX1	Annexin GN=ANXA6 PE=3	7	0.08	38.1	N/A	N/A	N/A	N/A
F1NFD7	B-cell linker protein (Fragment) GN=BLNK PE=4	10	0.1	19.7	N/A	N/A	N/A	N/A
O76013	SWISS-PROT:O76013 Keratin, type I cuticular HA6 (Hair keratin, type I HA6)	3	0.12	17.6	N/A	N/A	N/A	N/A
F1NDP8	Uncharacterized protein (Fragment) GN=KRT20 PE=3	5	0.13	23.3	N/A	N/A	N/A	N/A
E1BSF0	Uncharacterized protein GN=Gga.52640 PE=4	2	0.39	16.1	N/A	N/A	N/A	N/A
Q5ZHX1	Ras-related protein Rap-1b GN=RAP1B PE=2	4	0.15	65.2	N/A	N/A	N/A	N/A
E1C6A9	Uncharacterized protein GN=CDC5L PE=4	15	0.07	21.1	N/A	N/A	N/A	N/A
P12763	SWISS-PROT:P12763 (Bos taurus) Alpha-2-HS-glycoprotein precursor	4	0.17	12.3	N/A	N/A	N/A	N/A
F1NZA1	Uncharacterized protein GN=TTLL12 PE=4	3	0.04	9.3	N/A	N/A	N/A	N/A
F1NH96	Importin subunit alpha (Fragment) GN=KPNA1 PE=3	4	0.05	13.2	N/A	N/A	N/A	N/A
F1P5P5	Uncharacterized protein GN=LOC772071 PE=4	6	0.05	31	N/A	N/A	N/A	N/A
F1NK60	Uncharacterized protein (Fragment) GN=PICALM PE=4	6	0.05	19.5	N/A	N/A	N/A	N/A
Q6KB66-1	SWISS-PROT:Q6KB66-1 Tax_Id=9606 Gene_Symbol=KRT80 Isoform 1 of Keratin, type II cytoskeletal 80	4	0.06	23.7	N/A	N/A	N/A	N/A
F1NE70	Uncharacterized protein (Fragment) GN=GFAP PE=3	5	0.06	20.3	N/A	N/A	N/A	N/A
E1C3M4	Uncharacterized protein GN=MOCS3 PE=4	2	0.06	5.6	N/A	N/A	N/A	N/A
F1NQU7	Eukaryotic translation initiation factor 4 gamma 2 (Fragment) GN=EIF4G2 PE=4	6	0.06	14.8	N/A	N/A	N/A	N/A
E1BVR7	Uncharacterized protein GN=PPM1G PE=3	4	0.12	10.1	N/A	N/A	N/A	N/A
Q5ZL57	Coatomer subunit delta GN=ARCN1 PE=2	7	0.11	17.8	N/A	N/A	N/A	N/A
F1N8G9	Uncharacterized protein (Fragment) GN=EIF4G3 PE=4	17	0.02	17	N/A	N/A	N/A	N/A
G1K321	Cyclic AMP-dependent transcription factor ATF-2 GN=ATF2 PE=4	4	0.16	15.9	N/A	N/A	N/A	N/A
F1N801	Uncharacterized protein (Fragment) GN=C12H3orf37 PE=4	11	0.48	38.2	N/A	N/A	N/A	N/A
F1NDZ7	Uncharacterized protein (Fragment) GN=FBXO21 PE=4	9	0.04	16.7	N/A	N/A	N/A	N/A
F1P117	Uncharacterized protein (Fragment) GN=UBE2N PE=3	6	0.41	41.4	N/A	N/A	N/A	N/A
F1NDU0	Protein CASC4 GN=CASC4 PE=4	7	0.24	24.5	N/A	N/A	N/A	N/A
Q5ZLE6	Eukaryotic translation initiation factor 3 subunit H GN=EIF3H PE=2	5	0.16	25.9	N/A	N/A	N/A	N/A
Q5ZKQ7	Glucose-induced degradation protein 8 homolog GN=GID8 PE=2	5	0.12	29.4	N/A	N/A	N/A	N/A
P05784	SWISS-PROT:P05784 Tax_Id=10090 Gene_Symbol=Krt18 Keratin, type I cytoskeletal 18	8	0.07	32.4	N/A	N/A	N/A	N/A
A2AB72	TREMBL:A2AB72 Tax_Id=10090 Gene_Symbol=Krt32 Keratin complex 1, acidic, gene 2	2	0.06	9.9	N/A	N/A	N/A	N/A
E1BRY8	Uncharacterized protein GN=ATAD3A PE=4	17	0.15	36.1	N/A	N/A	N/A	N/A
O43790	SWISS-PROT:O43790 Keratin, type II cuticular Hb6 (Hair keratin, type II Hb6) (ghHb6) - Homo sapiens (Human).	2	0.18	22.8	N/A	N/A	N/A	N/A
P56517	Histone deacetylase 1 GN=HDAC1 PE=2	6	0.06	16.5	N/A	N/A	N/A	N/A
E1C9A0	Uncharacterized protein GN=NASP PE=4	14	0.17	23.8	N/A	N/A	N/A	N/A
E1BZ05	Desmin GN=DES PE=4	2	0.11	38.8	N/A	N/A	N/A	N/A
F1NYV3	Uncharacterized protein (Fragment) GN=MAP7D1 PE=4	18	0.03	25.8	N/A	N/A	N/A	N/A
F1NBY5	Uncharacterized protein GN=TBC1D15 PE=4	9	0.08	18.3	N/A	N/A	N/A	N/A
F1NQ55	Uncharacterized protein (Fragment) GN=URI1 PE=4	7	0.06	23.6	N/A	N/A	N/A	N/A
E1C163	Uncharacterized protein GN=TBRG4 PE=4	6	0.1	15.1	N/A	N/A	N/A	N/A
F1NK16	Uncharacterized protein (Fragment) GN=NOP2 PE=4	6	0.04	11.8	N/A	N/A	N/A	N/A
F1NMC3	Uncharacterized protein GN=MTHFD1 PE=3	12	0.03	18.9	N/A	N/A	N/A	N/A
E1BVX9	Uncharacterized protein GN=SRP72 PE=4	17	0.18	38.2	N/A	N/A	N/A	N/A
F1NZP4	Uncharacterized protein GN=C1H12orf23 PE=4	2	0.28	30.2	N/A	N/A	N/A	N/A
F1P463	Uncharacterized protein GN=CNDP2 PE=4	11	0.26	26.3	N/A	N/A	N/A	N/A
F1NQU6	Uncharacterized protein GN=EVI2A PE=4	2	0.11	10.2	N/A	N/A	N/A	N/A
F1NXN8	Uncharacterized protein GN=NDUFS1 PE=4	13	0.04	25.4	N/A	N/A	N/A	N/A
Q3ZBD7	SWISS-PROT:Q3ZBD7 (Bos taurus) Glucose-6-phosphate isomerase	6	0.05	17.8	N/A	N/A	N/A	N/A
F1NF15	Uncharacterized protein (Fragment) GN=DYNLRB1 PE=4	5	0.3	75	N/A	N/A	N/A	N/A
Q9DDT2-2	Isoform 2 of Phosphoinositide 3-kinase adapter protein 1 GN=PIK3AP1	7	0.04	20.6	N/A	N/A	N/A	N/A
E1C008	Uncharacterized protein GN=WDR37 PE=4	3	0.06	7.1	N/A	N/A	N/A	N/A
Q2UVX4	SWISS-PROT:Q2UVX4 (Bos taurus) Complement C3 precursor	14	0.02	15.3	N/A	N/A	N/A	N/A
E1BRW7	Uncharacterized protein GN=EMC2 PE=4	5	0.09	15.2	N/A	N/A	N/A	N/A
F1NVY6	Uncharacterized protein (Fragment) GN=SCFD2 PE=4	3	0.08	16.9	N/A	N/A	N/A	N/A
F1NUW5	Uncharacterized protein GN=CLTB PE=4	2	0.24	18.8	N/A	N/A	N/A	N/A
E1BT25	Uncharacterized protein GN=LSM5 PE=4	2	0.34	34.8	N/A	N/A	N/A	N/A
Q7RTS7	SWISS-PROT:Q7RTS7 Tax_Id=9606 Gene_Symbol=KRT74 Keratin, type II cytoskeletal 74	4	0.11	14.4	N/A	N/A	N/A	N/A
Q14CN4-1	SWISS-PROT:Q14CN4-1 Tax_Id=9606 Gene_Symbol=KRT72 Isoform 1 of Keratin, type II cytoskeletal 72	4	0.11	26.2	N/A	N/A	N/A	N/A
Q32MB2	TREMBL:Q32MB2;Q86Y46 Tax_Id=9606 Gene_Symbol=KRT73 Keratin-73	6	0.11	16.3	N/A	N/A	N/A	N/A
Q3SY84	SWISS-PROT:Q3SY84 Tax_Id=9606 Gene_Symbol=KRT71 Keratin, type II cytoskeletal 71	4	0.11	32.7	N/A	N/A	N/A	N/A
Q6IME9	TREMBL:Q6IME9 Tax_Id=10090 Gene_Symbol=Krt72 Type-II keratin Kb35	3	0.11	11.2	N/A	N/A	N/A	N/A
F1NWC6	Uncharacterized protein (Fragment) GN=SRSF11 PE=4	6	0.06	14.4	N/A	N/A	N/A	N/A
F1P3V8	Uncharacterized protein (Fragment) GN=DNAJC2 PE=4	10	0.04	13	N/A	N/A	N/A	N/A
F1NX33	Uncharacterized protein GN=LRPPRC PE=4	3	0.13	39.2	N/A	N/A	N/A	N/A
F1NMN3	Uncharacterized protein GN=LACTB PE=4	7	0.11	15.8	N/A	N/A	N/A	N/A
F1NCV4	Translin (Fragment) GN=TSN PE=4	2	0.18	34.4	N/A	N/A	N/A	N/A
F1NYD0	Uncharacterized protein GN=RAD21 PE=4	6	0.04	11.7	N/A	N/A	N/A	N/A
E1BSI4	Uncharacterized protein GN=CHMP5 PE=4	3	0.13	15.1	N/A	N/A	N/A	N/A
F1NEF5	Rho guanine nucleotide exchange factor 6 GN=ARHGEF6 PE=4	8	0.07	13.6	N/A	N/A	N/A	N/A
F1NBM0	Uncharacterized protein (Fragment) GN=OGFOD1 PE=4	4	0.06	8.8	N/A	N/A	N/A	N/A
Q5ZJ20	UAP56-interacting factor GN=FYTTD1 PE=2	9	0.09	38.4	N/A	N/A	N/A	N/A
F1NKX7	Uncharacterized protein GN=SH3KBP1 PE=4	19	0.08	35.6	N/A	N/A	N/A	N/A
F1NSK4	Uncharacterized protein (Fragment) GN=RCSD1 PE=4	5	0.16	25.6	N/A	N/A	N/A	N/A
E1C2Z5	Uncharacterized protein GN=WARS PE=3	9	0.18	24.5	N/A	N/A	N/A	N/A
F1N8H6	Heterochromatin protein 1-binding protein 3 GN=HP1BP3 PE=3	12	0.22	23.6	N/A	N/A	N/A	N/A
F1NW87	Uncharacterized protein (Fragment) GN=SNX1 PE=4	7	0.06	20	N/A	N/A	N/A	N/A
E1BWG6	Uncharacterized protein GN=RCOR1 PE=4	7	0.07	26.7	N/A	N/A	N/A	N/A
Q1KME6	Ras-related protein Rab-6A GN=RAB6A PE=2 SV=3	2	0.29	26	N/A	N/A	N/A	N/A
F1NH65	Uncharacterized protein (Fragment) GN=SCFD1 PE=4	12	0.04	33.1	N/A	N/A	N/A	N/A
O42254	Insulin-like growth factor 2 mRNA-binding protein 1 GN=IGF2BP1 PE=1	6	0.05	15.8	N/A	N/A	N/A	N/A
E1BTX4	Uncharacterized protein GN=UBXN7 PE=4	10	0.06	29.9	N/A	N/A	N/A	N/A
E1C4Q0	Ribonucleoside-diphosphate reductase GN=RRM1 PE=3	13	0.03	21.2	N/A	N/A	N/A	N/A
F1NIK4	Uncharacterized protein (Fragment)	2	0.23	13.1	N/A	N/A	N/A	N/A
Q5ZM96	Queuine tRNA-ribosyltransferase subunit QTRTD1 GN=QTRTD1 PE=2	3	0.07	17.6	N/A	N/A	N/A	N/A
E1BZ64	Uncharacterized protein GN=KATNAL2 PE=4	7	0.06	24.2	N/A	N/A	N/A	N/A
F1P0M6	Nuclear cap-binding protein subunit 1 GN=NCBP1 PE=4	9	0.07	15.7	N/A	N/A	N/A	N/A
F1P212	Uncharacterized protein (Fragment) GN=TMX3 PE=4	5	0.13	14.7	N/A	N/A	N/A	N/A
F1P4Y3	Serine/threonine-protein kinase 4 18kDa subunit GN=STK4 PE=4	6	0.06	31.1	N/A	N/A	N/A	N/A
E1C0J4	Uncharacterized protein GN=UPF1 PE=4	8	0.02	11.4	N/A	N/A	N/A	N/A
F1P017	CUGBP Elav-like family member 2 (Fragment) GN=CELF2 PE=4	4	0.06	17.4	N/A	N/A	N/A	N/A
F1P0N9	Uncharacterized protein (Fragment) GN=HN1L PE=4	2	0.15	42	N/A	N/A	N/A	N/A
F1NLU6	Enhancer of mRNA-decapping protein 3 GN=EDC3 PE=4	2	0.06	5.7	N/A	N/A	N/A	N/A
E1BRG5	Uncharacterized protein GN=PPP2R5C PE=4	6	0.05	22.1	N/A	N/A	N/A	N/A
F1P090	Uncharacterized protein (Fragment) GN=PPP2R5D PE=4	2	0.06	14.4	N/A	N/A	N/A	N/A
E1BXB5	Uncharacterized protein GN=EPN2 PE=4	10	0.07	30.2	N/A	N/A	N/A	N/A
E1C4N5	Uncharacterized protein GN=DPM1 PE=4	3	0.2	48.2	N/A	N/A	N/A	N/A
P08267	Ferritin heavy chain GN=FTH PE=2	7	0.32	40	N/A	N/A	N/A	N/A
E1C1P9	Uncharacterized protein GN=MRPS27 PE=4	9	0.07	26.3	N/A	N/A	N/A	N/A
E1C7F4	Uncharacterized protein GN=LOC421447 PE=4	6	0.06	14.2	N/A	N/A	N/A	N/A
E1BW50	Uncharacterized protein GN=CTNNBL1 PE=4	9	0.05	16.5	N/A	N/A	N/A	N/A
F1NK51	Uncharacterized protein (Fragment) GN=LUC7L2 PE=4	3	0.14	8.2	N/A	N/A	N/A	N/A
Q5ZMC1	Uncharacterized protein GN=DDX19B PE=2	6	0.06	26.7	N/A	N/A	N/A	N/A
H9L0E1	Uncharacterized protein (Fragment) GN=UBQLN4 PE=4	4	0.05	14.1	N/A	N/A	N/A	N/A
F1NPM7	Uncharacterized protein GN=TRA2A PE=4	3	0.1	18.4	N/A	N/A	N/A	N/A
F1NB05	Uncharacterized protein (Fragment) GN=PEX14 PE=4	5	0.09	28.3	N/A	N/A	N/A	N/A
P23228	Hydroxymethylglutaryl-CoA synthase, cytoplasmic GN=HMGCS1 PE=1	9	0.05	28.2	N/A	N/A	N/A	N/A
F1N9T7	Uncharacterized protein GN=RRP1B PE=4	12	0.08	17.9	N/A	N/A	N/A	N/A
F1NJF3	Uncharacterized protein (Fragment) GN=LASP1 PE=4	5	0.11	26.7	N/A	N/A	N/A	N/A
F1NQ97	Uncharacterized protein (Fragment) GN=FAM82A2 PE=4	4	0.06	11.2	N/A	N/A	N/A	N/A
E1BW78	Uncharacterized protein GN=COX6C PE=4	4	0.4	37	N/A	N/A	N/A	N/A
E1BSR3	Uncharacterized protein GN=CLASP2 PE=4	16	0.04	18.2	N/A	N/A	N/A	N/A
E1C0T1	Uncharacterized protein GN=TFG PE=4	5	0.07	13.2	N/A	N/A	N/A	N/A
F1NSL8	Uncharacterized protein (Fragment) GN=PIGS PE=4	6	0.06	19.5	N/A	N/A	N/A	N/A
E1BVJ6	Uncharacterized protein GN=CSTF2 PE=4	12	0.05	26.7	N/A	N/A	N/A	N/A
F1N954	Proteasome subunit alpha type-1 (Fragment) GN=PSMA1 PE=4	9	0.11	35.2	N/A	N/A	N/A	N/A
Q5ZJV3	Chaperone protein DnaJ GN=DNAJA1 PE=2	3	0.07	8.8	N/A	N/A	N/A	N/A
F1NFA5	Uncharacterized protein (Fragment) GN=ELMO1 PE=4	11	0.11	22.8	N/A	N/A	N/A	N/A
Q5ZK33	LETM1 and EF-hand domain-containing protein 1, mitochondrial GN=LETM1 PE=2	11	0.04	21.5	N/A	N/A	N/A	N/A
H9L081	Uncharacterized protein (Fragment) GN=AKAP8L PE=4	6	0.05	18.6	N/A	N/A	N/A	N/A
F1NFV9	Uncharacterized protein (Fragment) GN=UAP1 PE=4	6	0.07	21.8	N/A	N/A	N/A	N/A
F1NKY6	Uncharacterized protein (Fragment) GN=CPNE1 PE=4	6	0.05	14.2	N/A	N/A	N/A	N/A
E1BQ84	Uncharacterized protein GN=CPNE2 PE=4	6	0.05	21.5	N/A	N/A	N/A	N/A
E1BQA5	Uncharacterized protein GN=CPNE3 PE=4	3	0.05	7.4	N/A	N/A	N/A	N/A
F1N9Q2	Uncharacterized protein (Fragment) GN=GLO1 PE=4	3	0.15	18.9	N/A	N/A	N/A	N/A
F1NFE6	Uncharacterized protein (Fragment) GN=SHOX PE=3	6	0.13	33.5	N/A	N/A	N/A	N/A
F1P1G7	Uncharacterized protein GN=HTATSF1 PE=4	6	0.06	11.1	N/A	N/A	N/A	N/A
F1NDF8	Uncharacterized protein GN=IK PE=4	9	0.1	20.5	N/A	N/A	N/A	N/A
F1NSZ4	Uncharacterized protein (Fragment) GN=NPEPL1 PE=4	5	0.06	19.7	N/A	N/A	N/A	N/A
F1P5H8	Uncharacterized protein (Fragment) GN=TRIM33 PE=4	7	0.03	9.9	N/A	N/A	N/A	N/A
P07850	Sulfite oxidase GN=SUOX PE=1 SV=3	7	0.06	21.4	N/A	N/A	N/A	N/A
E1BTU2	CTP synthase 2 GN=CTPS2 PE=4	6	0.05	14.8	N/A	N/A	N/A	N/A
E1C699	Uncharacterized protein GN=NDUFV3 PE=4	11	0.1	35.4	N/A	N/A	N/A	N/A
E1BSF6	Uncharacterized protein GN=Gga.48592 PE=4	8	0.12	37.3	N/A	N/A	N/A	N/A
F1NTD5	Uncharacterized protein (Fragment) GN=SSBP2 PE=4	3	0.08	30.4	N/A	N/A	N/A	N/A
Q5ZMV6	Uncharacterized protein GN=DTYMK PE=2	2	0.19	30	N/A	N/A	N/A	N/A
F1NY71	Uncharacterized protein (Fragment) GN=TMOD1 PE=4	3	0.08	14.8	N/A	N/A	N/A	N/A
E1BWJ8	Uncharacterized protein GN=ABI1 PE=4	4	0.06	18.6	N/A	N/A	N/A	N/A
Q90W82	Lymphoid transcription factor GN=HELIOS PE=2	8	0.05	25.8	N/A	N/A	N/A	N/A
F1NT33	DNA-binding protein Ikaros GN=IKZF1 PE=4	7	0.05	29.3	N/A	N/A	N/A	N/A
H9L053	Uncharacterized protein GN=IKZF3 PE=4	3	0.06	11.1	N/A	N/A	N/A	N/A
F1P5J5	Uncharacterized protein GN=AARS PE=3	14	0.03	17.7	N/A	N/A	N/A	N/A
E1C4D9	Uncharacterized protein GN=CHCHD6 PE=4	2	0.17	14	N/A	N/A	N/A	N/A
P09540	Myosin light chain, embryonic PE=2	2	0.15	31.9	N/A	N/A	N/A	N/A
E1BTU6	Uncharacterized protein GN=APLF PE=4	6	0.05	13.6	N/A	N/A	N/A	N/A
F1NS33	Uncharacterized protein (Fragment) GN=LRCH3 PE=4	4	0.15	12.2	N/A	N/A	N/A	N/A
H9L0U6	Proteasome subunit beta type GN=PSMB4 PE=3	5	0.11	30.2	N/A	N/A	N/A	N/A
F1NGP4	Uncharacterized protein (Fragment) GN=DUS3L PE=4	8	0.04	17.3	N/A	N/A	N/A	N/A
F1P1K3	Uncharacterized protein (Fragment) GN=ARPC2 PE=4	6	0.09	27.9	N/A	N/A	N/A	N/A
E1BQN0	Uncharacterized protein GN=NDUFS6 PE=4	3	0.23	21.9	N/A	N/A	N/A	N/A
Q86YZ3	SWISS-PROT:Q86YZ3 Tax_Id=9606 Gene_Symbol=HRNR Hornerin	6	0.01	4.1	N/A	N/A	N/A	N/A
E1BYM1	mRNA cap guanine-N7 methyltransferase GN=RNMT PE=3	5	0.07	17.6	N/A	N/A	N/A	N/A
P54939	Talin-1 GN=TLN1 PE=1	3	0.01	17.7	N/A	N/A	N/A	N/A
E1BUK3	Talin-1 GN=TLN1 PE=4	2	0.01	16.5	N/A	N/A	N/A	N/A
E1BWD2	Talin-1 GN=TLN1 PE=4	2	0.01	18.2	N/A	N/A	N/A	N/A
P12244	Dolichyl-diphosphooligosaccharide--protein glycotransferase PE=2	7	0.17	21.7	N/A	N/A	N/A	N/A
Q5ZJ02	DBIRD complex subunit ZNF326 GN=ZNF326 PE=2 SV=3	3	0.05	12.5	N/A	N/A	N/A	N/A
F1NLD2	Uncharacterized protein GN=FIP1L1 PE=4	2	0.1	24	N/A	N/A	N/A	N/A
E1C5I9	Uncharacterized protein GN=SRPK1 PE=3	8	0.08	17.9	N/A	N/A	N/A	N/A
F1NPM6	Uncharacterized protein GN=NDUFA10 PE=4	5	0.08	20.5	N/A	N/A	N/A	N/A
H9L1A3	Uncharacterized protein GN=LOC425562 PE=4	3	0.09	11.4	N/A	N/A	N/A	N/A
F1ND93	Uncharacterized protein (Fragment) GN=PTCD3 PE=4	6	0.04	12.8	N/A	N/A	N/A	N/A
Q76I89	Kinetochore protein NDC80 homolog GN=NDC80 PE=1	7	0.04	13.6	N/A	N/A	N/A	N/A
F1NMW7	Uncharacterized protein (Fragment) GN=THOC1 PE=4	10	0.05	17	N/A	N/A	N/A	N/A
E1C012	Uncharacterized protein GN=HEATR5A PE=4	17	0.01	12.5	N/A	N/A	N/A	N/A
H9KZU2	Uncharacterized protein GN=ARHGAP35 PE=4	10	0.02	10.5	N/A	N/A	N/A	N/A
E1BTC5	Uncharacterized protein GN=LOC419429 PE=4	6	0.05	16.9	N/A	N/A	N/A	N/A
Q0WYX8	MAM domain-containing glycosylphosphatidylinositol anchor protein 1 GN=MDGA1 PE=1	6	0.03	6.3	N/A	N/A	N/A	N/A
F1NJ62	Uncharacterized protein (Fragment) GN=DDX24 PE=3	8	0.03	10.3	N/A	N/A	N/A	N/A
F1NMD2	Uncharacterized protein (Fragment) GN=GABBR2 PE=4	5	0.04	8.8	N/A	N/A	N/A	N/A
F1NBN8	Uncharacterized protein (Fragment) GN=MTX3 PE=4	2	0.09	4.2	N/A	N/A	N/A	N/A
E1BX17	Uncharacterized protein GN=MYLK2 PE=4	4	0.03	6.9	N/A	N/A	N/A	N/A
E1BSU9	Uncharacterized protein GN=LOC416147 PE=4	2	0.1	7.7	N/A	N/A	N/A	N/A
F1NPF0	Eukaryotic translation initiation factor 2 subunit 3 GN=EIF2S3 PE=4	8	0.06	19.3	N/A	N/A	N/A	N/A
F1NTL4	Uncharacterized protein (Fragment) GN=GTF2E1 PE=4	6	0.06	12.7	N/A	N/A	N/A	N/A
Q5ZHW3	Uncharacterized protein GN=BUB3 PE=2	6	0.08	31.3	N/A	N/A	N/A	N/A
E1C370	Uncharacterized protein GN=NUP43 PE=4	2	0.07	23	N/A	N/A	N/A	N/A
E1C2H4	Uncharacterized protein GN=LEMD2 PE=4	9	0.06	20.2	N/A	N/A	N/A	N/A
E1BUC4	Uncharacterized protein GN=CCDC86 PE=4	3	0.26	25	N/A	N/A	N/A	N/A
F1N991	Uncharacterized protein (Fragment) GN=DDX4 PE=3	5	0.05	15.5	N/A	N/A	N/A	N/A
F1P5S9	Uncharacterized protein (Fragment) GN=THUMPD3 PE=4	6	0.06	13	N/A	N/A	N/A	N/A
Q5ZKV4	Cytosolic Fe-S cluster assembly factor NUBP2 GN=NUBP2 PE=2	6	0.11	22.4	N/A	N/A	N/A	N/A
F1P4V4	Uncharacterized protein (Fragment) GN=C2orf29 PE=4	7	0.06	28.5	N/A	N/A	N/A	N/A
E1BZ00	Uncharacterized protein GN=NUB1 PE=4	11	0.04	20.5	N/A	N/A	N/A	N/A
Q3SZ57	SWISS-PROT:Q3SZ57 (Bos taurus) Alpha-fetoprotein precursor	2	0.04	3.6	N/A	N/A	N/A	N/A
Q5R1T0	Chromatin assembly factor 1 subunit A GN=CHAF1A PE=1	11	0.03	14.1	N/A	N/A	N/A	N/A
H9L2I6	Malic enzyme GN=ME2 PE=3	3	0.22	23.4	N/A	N/A	N/A	N/A
F1NUK3	Uncharacterized protein (Fragment) GN=Gga.4927 PE=3	2	0.18	31	N/A	N/A	N/A	N/A
F1NAD9	Phosphorylase GN=PYGL PE=3	13	0.03	29.1	N/A	N/A	N/A	N/A
E1BSN7	Phosphorylase GN=PYGB PE=3	9	0.03	28.8	N/A	N/A	N/A	N/A
F1NED1	Uncharacterized protein GN=LSS PE=4	4	0.04	11.3	N/A	N/A	N/A	N/A
E1BYD7	Uncharacterized protein GN=SENP2 PE=4	4	0.06	13.9	N/A	N/A	N/A	N/A
Q5ZIZ5	Uncharacterized protein GN=NONO PE=2	6	0.06	25.4	N/A	N/A	N/A	N/A
P55080	Microfibrillar-associated protein 1 GN=MFAP1 PE=2	2	0.06	8.1	N/A	N/A	N/A	N/A
F1N8D8	Uncharacterized protein (Fragment) GN=RAB26 PE=3	2	0.18	25.8	N/A	N/A	N/A	N/A
E1C0Q9	Uncharacterized protein GN=RAB26 PE=3	4	0.11	33.6	N/A	N/A	N/A	N/A
F1P1I5	Uncharacterized protein (Fragment) GN=RAB6B PE=3	2	0.17	36.1	N/A	N/A	N/A	N/A
Q5ZKU5	Ras-related protein Rab-14 GN=RAB14 PE=2 SV=3	3	0.13	27.4	N/A	N/A	N/A	N/A
F1P1G4	Uncharacterized protein (Fragment) GN=RAB43 PE=3	2	0.13	23.1	N/A	N/A	N/A	N/A
E1C8H0	Uncharacterized protein GN=RAB4A PE=3	2	0.13	17.8	N/A	N/A	N/A	N/A
E1C105	Uncharacterized protein GN=RAB3C PE=3	2	0.13	23.1	N/A	N/A	N/A	N/A
F1NMN5	Single-stranded DNA-binding protein 3 (Fragment) GN=SSBP3 PE=4	2	0.09	22.3	N/A	N/A	N/A	N/A
E1BW52	Uncharacterized protein GN=LOC770123 PE=3	2	0.03	17.2	N/A	N/A	N/A	N/A
A0A547	Glycinamide ribonucleotide synthetase-aminoimidazole ribonucleotide synthetase-glycinamide ribonucleotide transformylase GN=GART PE=3	13	0.03	22.4	N/A	N/A	N/A	N/A
H9KZI5	Microfibrillar-associated protein 1 GN=MFAP1 PE=4	4	0.13	22.7	N/A	N/A	N/A	N/A
E1BTJ1	Glycylpeptide N-tetradecanoyltransferase GN=NMT2 PE=3	3	0.05	10.6	N/A	N/A	N/A	N/A
F1N9V4	Uncharacterized protein GN=LANCL1 PE=4	5	0.08	22.2	N/A	N/A	N/A	N/A
F1P4P8	Uncharacterized protein GN=PSMD2 PE=4	8	0.04	27.4	N/A	N/A	N/A	N/A
F1NGU1	Uncharacterized protein (Fragment) GN=MINA PE=4	6	0.06	15.7	N/A	N/A	N/A	N/A
E1BXT6	Uncharacterized protein GN=ABCC5 PE=3	10	0.02	15.3	N/A	N/A	N/A	N/A
F1NFQ0	Uncharacterized protein GN=ARSH PE=4	2	0.05	6.9	N/A	N/A	N/A	N/A
E1BZJ3	Uncharacterized protein GN=NPLOC4 PE=4	5	0.05	9.1	N/A	N/A	N/A	N/A
E1C4H0	Uncharacterized protein GN=C1H11orf67 PE=4	2	0.24	31.1	N/A	N/A	N/A	N/A
Q9H552	TREMBL:Q9H552 Tax_Id=9606 Gene_Symbol=- Keratin-8-like protein 1	7	0.06	35.9	N/A	N/A	N/A	N/A
E1BVW7	Uncharacterized protein GN=PRIM2 PE=4	4	0.05	8.8	N/A	N/A	N/A	N/A
F1P3M7	mTERF domain-containing protein 1, mitochondrial GN=MTERFD1 PE=4	4	0.07	8.9	N/A	N/A	N/A	N/A
F1NMX8	Uncharacterized protein (Fragment) GN=IFT46 PE=4	4	0.1	14.7	N/A	N/A	N/A	N/A
Q5ZM32	Dihydrolipoyl dehydrogenase GN=DLD PE=2	4	0.06	18.9	N/A	N/A	N/A	N/A
E1BYA4	Uncharacterized protein GN=MAP7D3 PE=4	12	0.05	26.9	N/A	N/A	N/A	N/A
F1NLH9	Inosine triphosphate pyrophosphatase GN=ITPA PE=3	3	0.14	18.4	N/A	N/A	N/A	N/A
F1N9S7	Annexin GN=ANXA1 PE=3	3	0.08	24.6	N/A	N/A	N/A	N/A
F1N8U4	Uncharacterized protein (Fragment) GN=CTNND1 PE=4	10	0.03	17	N/A	N/A	N/A	N/A
E1BVW8	Uncharacterized protein GN=KHDRBS2 PE=4	6	0.08	26.4	N/A	N/A	N/A	N/A
F1P4I9	Proteasomal ubiquitin receptor ADRM1 GN=ADRM1 PE=4	2	0.07	13.8	N/A	N/A	N/A	N/A
F1NEQ9	Proteasomal ubiquitin receptor ADRM1 (Fragment) GN=ADRM1 PE=4	2	0.07	14.7	N/A	N/A	N/A	N/A
E1C1Q0	Uncharacterized protein GN=LYAR PE=4	4	0.07	17.3	N/A	N/A	N/A	N/A
F1NLM0	Uncharacterized protein (Fragment) GN=NEIL1 PE=4	5	0.1	28.9	N/A	N/A	N/A	N/A
E1C8V6	Uncharacterized protein GN=CWC15 PE=4	4	0.12	15.7	N/A	N/A	N/A	N/A
P02668	SWISS-PROT:P02668 Kappa-casein [Contains: Casoxin C; Casoxin 6; Casoxin A; Casoxin B; Casoplatelin] - Bos taurus (Bovine).	3	0.17	31.4	N/A	N/A	N/A	N/A
F1NNF7	Succinate dehydrogenase [ubiquinone] iron-sulfur subunit, mitochondrial GN=SDHB PE=4	6	0.2	21.7	N/A	N/A	N/A	N/A
F1P3F9	Glutamate dehydrogenase (Fragment) GN=GLUD1 PE=3	2	0.07	25.6	N/A	N/A	N/A	N/A
P00368	Glutamate dehydrogenase 1, mitochondrial GN=GLUD1 PE=1	5	0.06	30.4	N/A	N/A	N/A	N/A
H9L061	Uncharacterized protein GN=PSMD3 PE=4	3	0.05	6.8	N/A	N/A	N/A	N/A
E1C7Z4	Uncharacterized protein GN=CD2AP PE=4	5	0.04	24	N/A	N/A	N/A	N/A
E1C7Z5	Uncharacterized protein GN=CD2AP PE=4	2	0.04	27.7	N/A	N/A	N/A	N/A
E1BW77	Uncharacterized protein GN=CD2AP PE=4	2	0.04	30.8	N/A	N/A	N/A	N/A
F1NE59	Uncharacterized protein (Fragment) GN=SVEP1 PE=4	7	0.01	3.7	N/A	N/A	N/A	N/A
E1BX68	Uncharacterized protein GN=SMAP1 PE=4	6	0.06	13.4	N/A	N/A	N/A	N/A
Q5F413	Stromal membrane-associated protein 2 GN=SMAP2 PE=2	5	0.07	21.3	N/A	N/A	N/A	N/A
P21804	Fibroblast growth factor receptor 1 GN=FGFR1 PE=2	10	0.03	18.7	N/A	N/A	N/A	N/A
E1BSG7	Uncharacterized protein GN=WBP11 PE=4	8	0.05	15.5	N/A	N/A	N/A	N/A
F1NST3	Ras-related protein Rab-5C GN=RAB5C PE=3	3	0.13	23.1	N/A	N/A	N/A	N/A
F1NR73	Uncharacterized protein (Fragment) GN=R3HCC1 PE=4	7	0.07	19.4	N/A	N/A	N/A	N/A
F1NEX8	Uncharacterized protein GN=RBM45 PE=4	8	0.06	25.9	N/A	N/A	N/A	N/A
F1NZ68	Uncharacterized protein GN=GBAS PE=4	3	0.09	15.1	N/A	N/A	N/A	N/A
F1NQT0	DNA polymerase (Fragment) GN=REV3L PE=3	27	0.01	11.8	N/A	N/A	N/A	N/A
P43347	Translationally-controlled tumor protein homolog GN=TPT1 PE=2	2	0.35	11.6	N/A	N/A	N/A	N/A
E1BRG8	Uncharacterized protein GN=CCDC6 PE=4	9	0.06	32.2	N/A	N/A	N/A	N/A
E1C2K6	Uncharacterized protein GN=LOC777448 PE=4	21	0.02	17.4	N/A	N/A	N/A	N/A
F1NNR1	Uncharacterized protein GN=UGP2 PE=4	9	0.11	26.2	N/A	N/A	N/A	N/A
F1P331	Uncharacterized protein (Fragment) GN=AKR7A2 PE=4	9	0.08	24.3	N/A	N/A	N/A	N/A
E1C7A7	Uncharacterized protein GN=VTN PE=4	6	0.06	19.4	N/A	N/A	N/A	N/A
P28687	Signal peptidase complex subunit 3 GN=SPC22 PE=1	4	0.16	14.4	N/A	N/A	N/A	N/A
F1NS19	Uncharacterized protein (Fragment) GN=GLCCI1 PE=4	4	0.05	12.7	N/A	N/A	N/A	N/A
E1BQV2	Uncharacterized protein GN=MYO18A PE=4	3	0.01	17.6	N/A	N/A	N/A	N/A
F1NZI7	Uncharacterized protein (Fragment) GN=LIPC PE=3	2	0.06	9.5	N/A	N/A	N/A	N/A
E1BTK7	Uncharacterized protein GN=EIF4ENIF1 PE=4	16	0.03	28.7	N/A	N/A	N/A	N/A
F1NVB1	Uncharacterized protein GN=PTPRC PE=4	2	0.02	6.4	N/A	N/A	N/A	N/A
Q5ZJH9	H/ACA ribonucleoprotein complex subunit 4 GN=DKC1 PE=2	9	0.05	21.7	N/A	N/A	N/A	N/A
F1P3R0	Uncharacterized protein (Fragment) GN=GNAT3 PE=4	2	0.07	10.5	N/A	N/A	N/A	N/A
Q7Z3Y9	SWISS-PROT:Q7Z3Y9 Tax_Id=9606 Gene_Symbol=KRT26 Keratin, type I cytoskeletal 26	6	0.06	24.8	N/A	N/A	N/A	N/A
F1ND22	Uncharacterized protein (Fragment) GN=NEFH PE=3	12	0.03	15.8	N/A	N/A	N/A	N/A
E1BRI6	Neurofilament medium polypeptide GN=NEFM PE=3	12	0.03	19.5	N/A	N/A	N/A	N/A
E1C5R3	Uncharacterized protein GN=NEFL PE=3	3	0.05	10.1	N/A	N/A	N/A	N/A
F1NE17	Uncharacterized protein (Fragment) GN=LOC420793 PE=4	7	0.05	27.5	N/A	N/A	N/A	N/A
E1BR89	Uncharacterized protein GN=SLC25A3 PE=3	2	0.08	27.1	N/A	N/A	N/A	N/A
E1C8A2	Uncharacterized protein GN=SAMM50 PE=4	7	0.06	22.8	N/A	N/A	N/A	N/A
F1NX91	Uncharacterized protein GN=RAD50 PE=4	4	0.02	18.2	N/A	N/A	N/A	N/A
Q5XXA9	Lens epithelium-derived growth factor GN=PSIP1 PE=2	12	0.05	27.6	N/A	N/A	N/A	N/A
F1NNR0	Uncharacterized protein (Fragment) PE=4	8	0.03	16.6	N/A	N/A	N/A	N/A
Q71SG3	Collapsin response mediator protein-1B GN=CRMP1B PE=2	6	0.05	18.2	N/A	N/A	N/A	N/A
F1NIL3	Uncharacterized protein (Fragment) PE=4	2	0.28	27.4	N/A	N/A	N/A	N/A
F1P0P4	Uncharacterized protein GN=SRP68 PE=4	9	0.05	18.8	N/A	N/A	N/A	N/A
F1NPD0	Uncharacterized protein (Fragment) GN=C2orf77 PE=4	7	0.05	15	N/A	N/A	N/A	N/A
E1C4H7	Uncharacterized protein GN=HERC1 PE=4	42	0.01	11.8	N/A	N/A	N/A	N/A
F1NIW0	Uncharacterized protein (Fragment) GN=SF3A2 PE=4	2	0.28	58.6	N/A	N/A	N/A	N/A
Q5ZLN9	Uncharacterized protein GN=RRAGC PE=2	3	0.07	21	N/A	N/A	N/A	N/A
F1NW25	Uncharacterized protein GN=C9H21orf2 PE=4	4	0.11	10.6	N/A	N/A	N/A	N/A
F1NCG5	Uncharacterized protein (Fragment) GN=LRRFIP1 PE=4	11	0.04	26	N/A	N/A	N/A	N/A
F1NJ69	Uncharacterized protein GN=USO1 PE=4	8	0.03	12	N/A	N/A	N/A	N/A
F1NAE4	Uncharacterized protein (Fragment) GN=NIN PE=4	17	0.01	8.6	N/A	N/A	N/A	N/A
E1BZV7	Uncharacterized protein GN=TRIP12 PE=4	21	0.01	17.4	N/A	N/A	N/A	N/A
E1C5W8	Uncharacterized protein GN=RNF123 PE=4	12	0.02	9	N/A	N/A	N/A	N/A
H9KZZ5	Uncharacterized protein (Fragment) GN=ARHGEF11 PE=4	16	0.02	22.4	N/A	N/A	N/A	N/A
F1NFQ9	Uncharacterized protein (Fragment) GN=TEK PE=4	8	0.02	11.2	N/A	N/A	N/A	N/A
E1BQZ4	Uncharacterized protein GN=EPB42 PE=4	5	0.04	11.4	N/A	N/A	N/A	N/A
F1NBV5	Uncharacterized protein (Fragment) GN=ADRA2B PE=3	2	0.08	8.4	N/A	N/A	N/A	N/A
F1P0X7	Caspase (Fragment) GN=CASP1 PE=3	2	0.07	16	N/A	N/A	N/A	N/A
Q9DG67	DNA repair and recombination protein RAD54B GN=RAD54B PE=2	13	0.03	19.4	N/A	N/A	N/A	N/A
F1NTJ0	Uncharacterized protein GN=F13A1 PE=3	6	0.04	15.4	N/A	N/A	N/A	N/A
F1NG47	Uncharacterized protein (Fragment) GN=PRKCE PE=4	3	0.04	7.7	N/A	N/A	N/A	N/A
E1C8B1	Uncharacterized protein GN=C3orf77 PE=4	2	0.17	20.5	N/A	N/A	N/A	N/A
F1NWC0	Uncharacterized protein (Fragment) GN=HTR6 PE=3	3	0.07	18.3	N/A	N/A	N/A	N/A
F1P1X4	Uncharacterized protein (Fragment) GN=ITPR2 PE=4	22	0.01	13.8	N/A	N/A	N/A	N/A
F1NMJ6	Uncharacterized protein (Fragment) GN=RICTOR PE=4	9	0.02	10.4	N/A	N/A	N/A	N/A
E1BST1	Uncharacterized protein GN=PEX10 PE=4	9	0.08	26	N/A	N/A	N/A	N/A
H9KYV4	Uncharacterized protein (Fragment) GN=RRNAD1 PE=4	5	0.07	16.1	N/A	N/A	N/A	N/A
E1C659	Uncharacterized protein GN=DOCK5 PE=4	16	0.02	15	N/A	N/A	N/A	N/A
F1NK31	Uncharacterized protein (Fragment) GN=PTAR1 PE=4	2	0.07	7.3	N/A	N/A	N/A	N/A
H9KZV9	Uncharacterized protein (Fragment) GN=LOC425809 PE=4	3	0.03	5.2	N/A	N/A	N/A	N/A
E1BR57	Coronin GN=PAM16 PE=3	6	0.03	11.3	N/A	N/A	N/A	N/A
E1C8H9	Uncharacterized protein GN=FBXO38 PE=4	7	0.02	9.8	N/A	N/A	N/A	N/A
F1NVA3	Uncharacterized protein (Fragment) GN=FHOD1 PE=4	11	0.02	11.6	N/A	N/A	N/A	N/A
F1P5B9	Uncharacterized protein GN=CKAP2 PE=4	7	0.04	10.8	N/A	N/A	N/A	N/A
F1P0R5	Uncharacterized protein (Fragment) GN=ATL2 PE=4	6	0.05	16.2	N/A	N/A	N/A	N/A
F1NWX6	Uncharacterized protein (Fragment) GN=PLG PE=3	9	0.03	16.2	N/A	N/A	N/A	N/A
E1BQG3	Uncharacterized protein GN=LARP7 PE=4	7	0.05	14.6	N/A	N/A	N/A	N/A
F1NZ04	Uncharacterized protein GN=BIN1 PE=4	2	0.06	26	N/A	N/A	N/A	N/A
E1BT90	Uncharacterized protein GN=RGL1 PE=4	10	0.04	18.9	N/A	N/A	N/A	N/A
E1C259	Uncharacterized protein GN=ZC3H6 PE=4	11	0.02	13.5	N/A	N/A	N/A	N/A
P51901	Annexin A6 GN=ANXA6 PE=2	3	0.04	32.8	N/A	N/A	N/A	N/A
F1NIY6	Uncharacterized protein (Fragment) GN=C20ORF132 PE=4	3	0.06	10.5	N/A	N/A	N/A	N/A
F1P513	Uncharacterized protein (Fragment) PE=4	6	0.03	16.6	N/A	N/A	N/A	N/A
Q5ZJL3	Uncharacterized protein GN=PSMF1 PE=2	2	0.11	17	N/A	N/A	N/A	N/A
E1C0U7	Uncharacterized protein GN=KCTD20 PE=4	8	0.07	33.5	N/A	N/A	N/A	N/A
E1BUP4	Uncharacterized protein GN=FHOD3 PE=4	12	0.02	20.2	N/A	N/A	N/A	N/A
Q5ZID2	Programmed cell death protein 2-like GN=PDCD2L PE=2	4	0.07	15.3	N/A	N/A	N/A	N/A
F1NCM6	Uncharacterized protein GN=WHSC2 PE=4	11	0.05	23.6	N/A	N/A	N/A	N/A
F1NSD1	Uncharacterized protein GN=ADCY5 PE=3	4	0.02	31.5	N/A	N/A	N/A	N/A
P13647	SWISS-PROT:P13647 Tax_Id=9606 Gene_Symbol=KRT5 Keratin, type II cytoskeletal 5	3	0.89	33.6	N/A	N/A	N/A	N/A
P09102	Protein disulfide-isomerase GN=P4HB PE=1 SV=3	22	1.88	57.1	N/A	N/A	N/A	N/A
Q90732	26S protease regulatory subunit 4 GN=PSMC1 PE=2	2	0.45	45.2	N/A	N/A	N/A	N/A
Q5ZLF7	Importin subunit alpha GN=KPNA4 PE=2	8	0.37	30.1	N/A	N/A	N/A	N/A
F1P1N9	T-complex protein 1 subunit theta (Fragment) GN=CCT8 PE=3	2	1.87	65.3	N/A	N/A	N/A	N/A
P50446	SWISS-PROT:P50446 Tax_Id=10090 Gene_Symbol=Krt6a Keratin, type II cytoskeletal 6A	2	0.29	22.1	N/A	N/A	N/A	N/A
F1NHD1	Uncharacterized protein GN=STAU1 PE=4	2	0.22	38.3	N/A	N/A	N/A	N/A
Q6NXH9	TREMBL:Q6NXH9 Tax_Id=10090 Gene_Symbol=Krt73 Keratin 73	5	0.23	30.4	N/A	N/A	N/A	N/A
F1N9B7	Uncharacterized protein (Fragment) GN=RAD23B PE=4	7	0.35	28.9	N/A	N/A	N/A	N/A
O93532	Keratin, type II cytoskeletal cochleal PE=2	2	0.25	44.3	N/A	N/A	N/A	N/A
Q61782	TREMBL:Q61782 Tax_Id=10090 Gene_Symbol=Krt14 Type I epidermal keratin (Fragment)	3	1.23	84.9	N/A	N/A	N/A	N/A
Q92764	SWISS-PROT:Q92764 Keratin, type I cuticular HA5 (Hair keratin, type I HA5)	3	0.21	23.1	N/A	N/A	N/A	N/A
Q8AV16	B29/Ig-b GN=CD79B PE=4	5	0.41	22.6	N/A	N/A	N/A	N/A
P78386	SWISS-PROT:P78386 Keratin, type II cuticular Hb5 (Hair keratin, type II Hb5) - Homo sapiens (Human).	2	0.17	20.1	N/A	N/A	N/A	N/A
E1BT82	Uncharacterized protein GN=EIF2S2 PE=4	9	0.27	28.9	N/A	N/A	N/A	N/A
E1BUX5	Uncharacterized protein GN=VTI1B PE=4	3	0.4	16.8	N/A	N/A	N/A	N/A
F1NLQ9	Uncharacterized protein GN=SEPT6 PE=3	4	0.2	24.3	N/A	N/A	N/A	N/A
Q148H6	TREMBL:Q148H6 (Bos taurus) Hypothetical protein MGC139876	5	0.2	23.1	N/A	N/A	N/A	N/A
Q5ZIZ6	Uncharacterized protein GN=CTBP1 PE=2	2	0.21	17.2	N/A	N/A	N/A	N/A
F1NWX0	Uncharacterized protein (Fragment) PE=4	6	0.21	31.2	N/A	N/A	N/A	N/A
P08285	Histone H1.03 PE=3	2	1.22	30.8	N/A	N/A	N/A	N/A
F1N9F8	Alcohol dehydrogenase [NADP(+)] GN=AKR1A1 PE=4	4	0.18	15	N/A	N/A	N/A	N/A
Q7Z3Y8	SWISS-PROT:Q7Z3Y8 Tax_Id=9606 Gene_Symbol=KRT27 Keratin, type I cytoskeletal 27	3	0.13	10.5	N/A	N/A	N/A	N/A
F1P3E1	Nucleoside diphosphate kinase (Fragment) GN=NME3 PE=3	4	0.38	34.8	N/A	N/A	N/A	N/A
E1BV97	Uncharacterized protein GN=POLR2C PE=4	4	0.21	16	N/A	N/A	N/A	N/A
P67869	Casein kinase II subunit beta GN=CSNK2B PE=2	2	0.27	9.3	N/A	N/A	N/A	N/A
E1C080	Uncharacterized protein GN=RAB8B PE=3	3	0.33	30.9	N/A	N/A	N/A	N/A
E1BZU7	Proteasome activator complex subunit 3 GN=PSME3 PE=4	7	0.12	17.3	N/A	N/A	N/A	N/A
F1NCI1	Uncharacterized protein (Fragment) GN=AP1B1 PE=4	2	0.06	24.6	N/A	N/A	N/A	N/A
F1N8S5	Uncharacterized protein (Fragment) GN=LRRFIP2 PE=4	2	0.12	36.4	N/A	N/A	N/A	N/A
F1NP48	60S ribosomal protein L36 (Fragment) GN=RPL36 PE=3	3	1.13	63.3	N/A	N/A	N/A	N/A
F1P4N6	Uncharacterized protein (Fragment) GN=WDR77 PE=4	4	0.29	17	N/A	N/A	N/A	N/A
F1NT44	Translin GN=TSN PE=4	6	0.41	43.7	N/A	N/A	N/A	N/A
P08727	SWISS-PROT:P08727 Tax_Id=9606 Gene_Symbol=KRT19 Keratin, type I cytoskeletal 19	3	0.23	24.5	N/A	N/A	N/A	N/A
O13268	Proteasome subunit alpha type-7 GN=PSMA7 PE=2	2	1.35	38.6	N/A	N/A	N/A	N/A
P53478	Actin, cytoplasmic type 5	5	12.36	76.6	N/A	N/A	N/A	N/A
P49702	ADP-ribosylation factor 5 GN=ARF5 PE=2	2	0.54	45	N/A	N/A	N/A	N/A
F1NFJ0	DNA replication licensing factor MCM3 GN=MCM3 PE=3	14	0.07	23	N/A	N/A	N/A	N/A
F1NJ03	Uncharacterized protein (Fragment) GN=SRSF4 PE=4	3	0.06	10.7	N/A	N/A	N/A	N/A
F1NIL0	Uncharacterized protein (Fragment) GN=Sep-08 PE=3	2	0.06	18.6	N/A	N/A	N/A	N/A
E1BRP3	Uncharacterized protein GN=VTA1 PE=4	2	0.09	9.4	N/A	N/A	N/A	N/A
E1C818	Uncharacterized protein GN=GAR1 PE=4	4	0.15	22.2	N/A	N/A	N/A	N/A
F1NRM8	Endoplasmic reticulum resident protein 29 (Fragment) GN=ERP29 PE=4	2	0.23	20.2	N/A	N/A	N/A	N/A
E1C2U6	Uncharacterized protein GN=PRKAR1B PE=4	4	0.15	21.3	N/A	N/A	N/A	N/A
E1BX15	Septin-2 GN=SEPT2 PE=3	2	0.08	23.8	N/A	N/A	N/A	N/A
H9KZA1	Uncharacterized protein GN=TALDO1 PE=3	3	0.14	16.6	N/A	N/A	N/A	N/A
E1C483	Uncharacterized protein GN=ACBD6 PE=4	3	0.11	19	N/A	N/A	N/A	N/A
Q5F3Z3	Ubiquitin-conjugating enzyme E2 variant 2 GN=UBE2V2 PE=2	2	0.2	36.8	N/A	N/A	N/A	N/A
E1BSI6	Uncharacterized protein GN=MRPS25 PE=4	4	0.16	25.4	N/A	N/A	N/A	N/A
Q90997	Transferrin receptor protein 1 GN=TFRC PE=2	2	0.04	24.2	N/A	N/A	N/A	N/A
E1BZC7	Uncharacterized protein GN=MRPL40 PE=4	3	0.15	18.8	N/A	N/A	N/A	N/A
P62894	SWISS-PROT:P62894 Cytochrome c - Bos taurus (Bovine).	2	0.28	32.4	N/A	N/A	N/A	N/A
E1BS76	Uncharacterized protein GN=CDK14 PE=4	6	0.06	22.5	N/A	N/A	N/A	N/A
Q5ZKN1	Cyclin-dependent kinase 9 GN=CDK9 PE=2	3	0.07	14	N/A	N/A	N/A	N/A
F1NEE9	Fibroblast growth factor receptor GN=FGFR2 PE=3	6	0.03	15.2	N/A	N/A	N/A	N/A
F1NCL8	Fibroblast growth factor receptor (Fragment) GN=FGFR3 PE=3	7	0.04	17.8	N/A	N/A	N/A	N/A
Q02977	Proto-oncogene tyrosine-protein kinase Yrk GN=YRK PE=2	2	0.05	11.2	N/A	N/A	N/A	N/A
F1NQ35	Uncharacterized protein (Fragment) GN=RPL35A PE=4	5	0.25	36.3	N/A	N/A	N/A	N/A
O93468	GTP-binding protein GN=cRhoB PE=2	2	0.3	29.1	N/A	N/A	N/A	N/A
F1NM72	Uncharacterized protein GN=GNAS PE=4	5	0.07	27.4	N/A	N/A	N/A	N/A
E1C494	60S ribosome subunit biogenesis protein NIP7 homolog GN=NIP7 PE=3	2	0.16	11.7	N/A	N/A	N/A	N/A
E1C502	Autophagy-related protein 3 GN=ATG3 PE=3	4	0.09	11.8	N/A	N/A	N/A	N/A
E1BJK2	(Bos taurus) hypothetical protein GN=TUBB1	6	0.36	17.4	N/A	N/A	N/A	N/A
F1NBV0	Peroxiredoxin-6 GN=PRDX6 PE=4	8	1.04	47.8	N/A	N/A	N/A	N/A
Q5ZM14	Na(+)/H(+) exchange regulatory cofactor NHE-RF1 GN=SLC9A3R1 PE=2	12	0.96	39.3	N/A	N/A	N/A	N/A
E1C2R6	26S proteasome non-ATPase regulatory subunit 13 GN=PSMD13 PE=4	3	0.15	44.1	N/A	N/A	N/A	N/A
F1NA94	Uncharacterized protein (Fragment) PE=4	2	1.11	60.7	N/A	N/A	N/A	N/A
F1N8K4	Platelet-activating factor acetylhydrolase IB subunit beta GN=PAFAH1B2 PE=4	5	0.26	30.1	N/A	N/A	N/A	N/A
F2Z4M8	Uncharacterized protein GN=RQCD1 PE=4	2	0.19	13.4	N/A	N/A	N/A	N/A
H9KZ05	Uncharacterized protein GN=LOC426976 PE=4	3	0.18	28.5	N/A	N/A	N/A	N/A
H9L0H3	Alpha-actinin-4 (Fragment) GN=ACTN4 PE=4	4	0.06	15.2	N/A	N/A	N/A	N/A
E1BU61	Uncharacterized protein GN=UCHL5 PE=4	3	0.17	12.4	N/A	N/A	N/A	N/A
E1C6C4	Uncharacterized protein GN=DPY30 PE=4	3	0.29	63.6	N/A	N/A	N/A	N/A
Q5F3R8	Uncharacterized protein GN=RAB11B PE=2	2	0.13	31.2	N/A	N/A	N/A	N/A
F1P3Q1	Small ubiquitin-related modifier 1 GN=SUMO1 PE=4	4	0.28	33.3	N/A	N/A	N/A	N/A
Q5ZJN2	Ras-related protein Rab-11A GN=RAB11A PE=2	3	0.13	32.9	N/A	N/A	N/A	N/A
Q8JG64	Protein disulfide-isomerase A3 GN=PDIA3 PE=2	38	4.95	65.9	8	0.18	23.4	27.5
Q5F411	Uncharacterized protein GN=CCT5 PE=2	31	1.76	63	11	0.11	34.6	16
F1NM08	Uncharacterized protein (Fragment) GN=DDX5 PE=3	19	3.1	54.3	6	0.2	22.5	15.5
E1C2S5	Uncharacterized protein GN=CANX PE=3	16	0.72	30.6	6	0.05	18.1	14.4
O95678	Uncharacterized protein (Fragment) GN=PSMD7 PE=4	7	0.7	19.6	4	0.05	24	14
Q5F424	Uncharacterized protein GN=CCT2 PE=2	37	5.04	73.5	12	0.37	39.3	13.6216
F1NGB1	Uncharacterized protein GN=NUCB2 PE=4	4	0.76	45.5	3	0.06	32.3	12.6667
F1NVS5	Uncharacterized protein GN=HCLS1 PE=4	10	0.61	27.6	6	0.05	16.5	12.2
F1NZS9	Uncharacterized protein GN=TMPO PE=4	19	0.73	50.2	9	0.06	35.4	12.1667
E1C2R8	Uncharacterized protein GN=DDX17 PE=3	6	1.24	35.9	5	0.11	26.2	11.2727
Q90593	78 kDa glucose-regulated protein GN=HSPA5 PE=1	32	2.43	52.6	9	0.24	18.7	10.125
Q5ZJK8	T-complex protein 1 subunit eta GN=CCT7 PE=1	8	1.6	50.8	10	0.16	31.5	10
E1BYQ6	Uncharacterized protein GN=TPR PE=4	43	0.1	24.1	18	0.01	12.8	10
F1NIX1	Uncharacterized protein (Fragment) GN=DDX3X PE=3	31	2.34	53	9	0.24	25.7	9.75
Q5XQN5	SWISS-PROT:Q5XQN5 (Bos taurus) Keratin, type II cytoskeletal 5	3	0.47	28.5	2	0.05	16.5	9.4
P08779	SWISS-PROT:P08779 Tax_Id=9606 Gene_Symbol=KRT16 Keratin, type I cytoskeletal 16	9	1.15	46.3	3	0.13	17.1	8.84615
O95678	F-actin-capping protein subunit alpha-2 GN=CAPZA2 PE=1	8	0.44	19.6	4	0.05	24	8.8
P01875	Ig mu chain C region PE=2	13	1.11	40.4	6	0.13	26.7	8.53846
Q5ZL72	60 kDa heat shock protein, mitochondrial GN=HSPD1 PE=1	44	11.21	77.8	20	1.34	52	8.36567
Q5XKE5	Uncharacterized protein (Fragment) GN=PSMC3 PE=3	8	0.41	19.6	2	0.05	9	8.2
F1NBH9	Uncharacterized protein (Fragment) GN=KIFC1 PE=3	14	0.49	35.2	6	0.06	18.9	8.16667
F1NWI9	Uncharacterized protein (Fragment) GN=SYNCRIP PE=4	18	1.51	43.9	6	0.19	15.4	7.94737
E1BVJ8	Uncharacterized protein GN=SRSF5A PE=4	8	0.84	35	2	0.11	11	7.63636
P02533	SWISS-PROT:P02533 Tax_Id=9606 Gene_Symbol=KRT14 Keratin, type I cytoskeletal 14	4	0.91	52.8	7	0.12	34.5	7.58333
Q8VED5	TREMBL:Q8VED5 Tax_Id=10090 Gene_Symbol=Krt79 Keratin 79	9	0.37	31.3	7	0.05	22	7.4
E1BS97	Uncharacterized protein GN=PAK2 PE=4	11	0.37	42.2	4	0.05	24.6	7.4
Q5ZJQ6	Uncharacterized protein GN=DARS PE=2	15	0.37	30.8	10	0.05	32.2	7.4
E1C7I0	Uncharacterized protein GN=DLST PE=3	11	0.44	26.9	5	0.06	25.6	7.33333
E1BZR1	Uncharacterized protein GN=HNRNPR PE=4	15	0.64	37.2	3	0.09	11.5	7.11111
H9L2J4	Uncharacterized protein (Fragment) GN=DBNL PE=4	8	0.64	37.9	3	0.09	16.7	7.11111
Q6EE31	T-complex protein 1 subunit theta GN=CCT8 PE=1 SV=3	4	2.06	67.3	7	0.29	48.9	7.10345
Q6IFZ6	SWISS-PROT:Q6IFZ6 Tax_Id=10090 Gene_Symbol=Krt77 Keratin, type II cytoskeletal 1b	8	0.35	30.2	5	0.05	18.4	7
Q8VED5	Aminoimidazole-4-carboxamide ribonucleotidetransformylase/IMP cyclohydrolase GN=PURH PE=2	14	0.33	31.3	7	0.05	22	6.6
F1NDN6	Uncharacterized protein (Fragment) GN=KRT12 PE=4	2	0.79	19.2	N/A	0.12	15.3	6.58333
F1N8V1	Uncharacterized protein (Fragment) GN=RSL1D1 PE=4	14	0.37	41.4	4	0.06	14.7	6.16667
E1C9K3	Uncharacterized protein GN=CAPRIN1 PE=4	17	1.02	36.5	8	0.17	12.8	6
F1N8C3	Uncharacterized protein (Fragment) GN=ACAD9 PE=3	4	0.24	41.6	8	0.04	16.7	6
Q8BGZ7	TREMBL:Q8BGZ7;Q99MH7 Tax_Id=10090 Gene_Symbol=Krt75 10 days neonate skin cDNA, RIKEN full-length enriched library, clone:4732475I03 product:CYTOKERATIN homolog	6	0.29	23.9	9	0.05	21.2	5.8
O95678	SWISS-PROT:O95678 Tax_Id=9606 Gene_Symbol=KRT75 Keratin, type II cytoskeletal 75	3	0.29	19.6	4	0.05	24	5.8
F1NJS6	Importin subunit alpha GN=KPNA2 PE=3	19	1.31	50.6	7	0.23	24.8	5.69565
Q3ZAW8	TREMBL:Q3ZAW8;Q9EQD6;Q9EQD7 Tax_Id=10090 Gene_Symbol=Krt16 Keratin intermediate filament 16a	9	0.34	29.7	5	0.06	21.1	5.66667
Q5ZJ54	T-complex protein 1 subunit zeta GN=CCT6 PE=1 SV=3	19	0.61	40.6	5	0.11	13.8	5.54545
F1NVF0	Uncharacterized protein GN=VPS35 PE=4	16	0.54	24.1	5	0.1	11.8	5.4
Q5ZMN1	Uncharacterized protein GN=G3BP1 PE=2	29	2.59	66.5	8	0.5	26.5	5.18
F1NXK0	Uncharacterized protein GN=C10orf119 PE=4	16	0.46	31.5	4	0.09	13.1	5.11111
F1NZG0	Uncharacterized protein (Fragment) GN=MYL1 PE=4	2	0.74	27.6	3	0.15	25	4.93333
F1NPD3	60S ribosomal protein L18a (Fragment) GN=RPL18A PE=3	9	0.73	42.9	4	0.15	24.2	4.86667
Q5ZMM8	Uncharacterized protein GN=LOC416354 PE=2	3	0.29	17.5	2	0.06	12.5	4.83333
F1NIM4	Uncharacterized protein GN=FKBP4 PE=4	20	0.94	51.1	10	0.2	31.2	4.7
P06868	SWISS-PROT:P06868 (Bos taurus) Plasminogen precursor	4	0.14	7.3	7	0.03	14.4	4.66667
Q5XKE5	SWISS-PROT:Q5XKE5 Tax_Id=9606 Gene_Symbol=KRT79 Keratin, type II cytoskeletal 79	3	0.23	19.6	2	0.05	9	4.6
F1NWC8	Uncharacterized protein (Fragment) GN=NUP153 PE=4	20	0.18	25.1	10	0.04	13.1	4.5
F1NPQ0	Uncharacterized protein GN=PSMD12 PE=4	10	0.26	32.7	3	0.06	9.2	4.33333
F1NCC9	Uncharacterized protein GN=SMARCE1 PE=4	8	0.3	28.4	5	0.07	14.3	4.28571
F1NH81	Uncharacterized protein (Fragment) GN=PABPC1 PE=4	25	2.31	63.7	12	0.54	37.7	4.27778
P04264	SWISS-PROT:P04264 Tax_Id=9606 Gene_Symbol=KRT1 Keratin, type II cytoskeletal 1	30	5.07	54.7	16	1.19	33.1	4.2605
Q5ZLD1	Uncharacterized protein GN=FH PE=2	13	0.25	42.8	13	0.06	45	4.16667
P08730-1	SWISS-PROT:P08730-1 Tax_Id=10090 Gene_Symbol=Krt13 Isoform 1 of Keratin, type I cytoskeletal 13	3	0.29	26.5	3	0.07	22.4	4.14286
Q5ZLC5	ATP synthase subunit beta, mitochondrial GN=ATP5B PE=1	28	5.6	72	19	1.37	55.7	4.08759
Q8UVD9	Far upstream element-binding protein 2 GN=KHSRP PE=1	26	0.98	50.2	13	0.25	25.2	3.92
F1NW43	Pyruvate kinase (Fragment) GN=PKM2 PE=3	5	2.31	65.8	2	0.6	45.3	3.85
E1C043	Uncharacterized protein GN=COX5A PE=4	7	0.92	55	5	0.24	43.3	3.83333
Q9PTG6	Dynactin subunit 2 GN=DCTN2 PE=2	12	0.83	49.3	9	0.22	26.9	3.77273
F1P5K7	T-complex protein 1 subunit alpha GN=TCP1 PE=3	27	1	60.1	12	0.28	40.6	3.57143
F1NPG8	T-complex protein 1 subunit delta (Fragment) GN=CCT4 PE=3	30	1.31	59.9	11	0.37	28.3	3.54054
P13645	SWISS-PROT:P13645 Tax_Id=9606 Gene_Symbol=KRT10 Keratin, type I cytoskeletal 10	20	5.64	56.3	14	1.64	42.2	3.43902
F1NNL7	Uncharacterized protein GN=RAB1A PE=3	4	0.48	35.6	4	0.14	42.4	3.42857
Q9R0H5	SWISS-PROT:Q9R0H5 Tax_Id=10090 Gene_Symbol=Krt71 Keratin, type II cytoskeletal 6G	2	0.17	19.1	3	0.05	15.8	3.4
F1N8Y3	Uncharacterized protein GN=CBR1 PE=3	9	0.34	48.6	3	0.1	14.9	3.4
F1ND13	Uncharacterized protein (Fragment) GN=HARS PE=4	7	0.17	22.8	2	0.05	13.9	3.4
F1NRH3	Uncharacterized protein GN=LOC396098 PE=4	6	0.27	18.5	3	0.08	14	3.375
Q8UWG7	60S ribosomal protein L6 GN=RPL6 PE=2	16	1.44	45	4	0.43	16.8	3.34884
F1NYH8	Uncharacterized protein GN=EVL PE=4	10	0.5	28.9	9	0.15	27.5	3.33333
E1BV94	Uncharacterized protein GN=WTAP PE=4	9	0.23	33.6	4	0.07	16.2	3.28571
P47836	40S ribosomal protein S4 GN=RPS4 PE=2	17	2.71	59.3	8	0.83	34.2	3.26506
F1NKW9	Uncharacterized protein GN=PSMD5 PE=4	14	0.39	35.9	7	0.12	22	3.25
F1NEN5	Uncharacterized protein (Fragment) GN=DLGAP5 PE=4	11	0.13	18	6	0.04	14.7	3.25
F1NBY8	Acetoacetyl-CoA synthetase GN=AACS PE=4	13	0.13	24.5	5	0.04	11.5	3.25
Q5F3Y0	Uncharacterized protein GN=LSP1 PE=2	18	1.76	47.7	9	0.55	33.7	3.2
Q7Z794	SWISS-PROT:Q7Z794 Tax_Id=9606 Gene_Symbol=KRT77 Keratin 77	3	0.16	13.5	3	0.05	13.1	3.2
P33879	Sodium/potassium-transporting ATPase subunit beta-3 GN=ATP1B3 PE=2	3	0.32	13.6	2	0.1	10.4	3.2
F1P220	Uncharacterized protein (Fragment) GN=ISY1 PE=4	11	0.32	46.1	5	0.1	21.1	3.2
E1C477	Uncharacterized protein GN=UBQLN1 PE=4	7	0.16	25.1	4	0.05	25.3	3.2
F1P1B7	Uncharacterized protein GN=NAP1L4 PE=3	7	1.68	30.6	7	0.53	37.5	3.16981
Q7Z3Y7	SWISS-PROT:Q7Z3Y7 Tax_Id=9606 Gene_Symbol=KRT28 Keratin 25D	3	0.19	17.7	3	0.06	15.4	3.16667
P21868	Casein kinase II subunit alpha GN=CSNK2A1 PE=2	9	0.22	49.9	8	0.07	42.2	3.14286
Q5F426	Uncharacterized protein GN=PDHA1 PE=2	7	0.22	21.6	3	0.07	13.3	3.14286
F1NHN5	Actin-related protein 2 (Fragment) GN=ACTR2 PE=3	6	0.22	23.9	5	0.07	17.8	3.14286
F1NPJ2	Uncharacterized protein GN=LOC427882 PE=3	3	1.6	30.7	2	0.51	24.8	3.13725
E1C270	Uncharacterized protein GN=SRSF6 PE=4	7	0.25	22.4	3	0.08	11.5	3.125
F1NJ08	Vimentin GN=VIM PE=3	4	0.99	53.5	10	0.33	33	3
E1B925	(Bos taurus) 55 kDa protein GN=ARID1A	7	0.18	18.9	3	0.06	9.8	3
F1N9Z7	Succinyl-CoA:3-ketoacid-coenzyme A transferase GN=OXCT1 PE=3	15	0.18	35	8	0.06	30	3
Q5ZIA5	Coatomer subunit beta GN=COPB1 PE=2	15	0.09	22.8	7	0.03	12.3	3
F1NW64	Uncharacterized protein (Fragment) GN=TPX2 PE=4	17	0.12	28.3	6	0.04	10.9	3
F1NRW7	Heat shock cognate 71 kDa protein (Fragment) GN=HSPA8 PE=3	4	4.35	59.4	13	1.47	45.6	2.95918
Q5ZMW3	Apoptosis inhibitor 5 GN=API5 PE=2	17	0.68	31.4	4	0.23	11.9	2.95652
F1NW96	Uncharacterized protein (Fragment) GN=LOC424201 PE=3	3	3.61	58.9	3	1.23	59.9	2.93496
E1C903	Uncharacterized protein GN=PABPC4 PE=4	16	0.55	51.7	10	0.19	33	2.89474
F1NPA2	Uncharacterized protein (Fragment) GN=PSMD11 PE=4	4	2.43	59.5	2	0.85	29.8	2.85882
F1P1X0	Uncharacterized protein (Fragment) GN=LARP4B PE=4	15	0.2	25	6	0.07	11.9	2.85714
H9L3E5	ATP synthase subunit alpha (Fragment) GN=ATP5A1W PE=3	2	1.51	48.6	2	0.53	49.6	2.84906
P10096	SWISS-PROT:P10096 (Bos taurus) Glyceraldehyde-3-phosphate dehydrogenase	3	1.13	34.2	2	0.4	26.1	2.825
P35908	SWISS-PROT:P35908 Tax_Id=9606 Gene_Symbol=KRT2 Keratin, type II cytoskeletal 2 epidermal	18	1.64	56.4	10	0.59	35	2.77966
Q5ZJQ2	Phenylalanine--tRNA ligase alpha subunit GN=FARSA PE=1	15	0.36	49.4	6	0.13	18.7	2.76923
A2A4G1	TREMBL:A2A4G1 Tax_Id=10090 Gene_Symbol=Krt15 Keratin complex 1, acidic, gene 15	6	0.36	33.8	2	0.13	16.9	2.76923
F1NZD3	Uncharacterized protein GN=RBMX PE=4	15	0.44	40.3	4	0.16	12.7	2.75
F1NU40	Nucleolin (Fragment) GN=NCL PE=4	33	2.53	38.8	17	0.92	26.9	2.75
F1NRB9	Uncharacterized protein (Fragment) GN=TUBA3E PE=3	4	3.15	54.4	3	1.16	42.5	2.71552
F1P4H4	Uncharacterized protein GN=TXNDC5 PE=3	10	0.57	27.5	8	0.21	25.8	2.71429
P38024	Multifunctional protein ADE2 GN=AIRC PE=2	17	0.56	44.8	6	0.21	24.6	2.66667
F1NLF0	Uncharacterized protein GN=EPS15 PE=4	14	0.16	19.3	10	0.06	19.6	2.66667
Q3TTY5	SWISS-PROT:Q3TTY5 Tax_Id=10090 Gene_Symbol=Krt2 Keratin, type II cytoskeletal 2 epidermal	3	0.24	12.7	7	0.09	19.9	2.66667
F1NGU9	Cleavage and polyadenylation-specificity factor subunit 6 GN=CPSF6 PE=4	11	0.29	23.5	6	0.11	16.9	2.63636
F1N8Z4	Uncharacterized protein GN=RUVBL1 PE=4	24	2.15	61	13	0.83	45.6	2.59036
F1P3L5	Uncharacterized protein (Fragment) GN=MTDH PE=4	18	0.54	37.2	8	0.21	16.7	2.57143
E1BWJ7	Uncharacterized protein GN=PABPC1L PE=4	6	0.36	19.1	5	0.14	23.4	2.57143
Q98TF6	60S ribosomal protein L36 GN=RPL36 PE=3	2	1.54	43.8	2	0.6	41.9	2.56667
E1B991	(Bos taurus) 63 kDa protein GN=KRT2	10	0.4	34.8	4	0.16	25.4	2.5
E1C2U4	Uncharacterized protein GN=LOC421110 PE=3	18	0.25	24.7	12	0.1	27	2.5
E1C339	Uncharacterized protein GN=RFC1 PE=4	13	0.05	22.3	12	0.02	14.3	2.5
P08287	Histone H1.11L PE=1	2	1.22	31.6	2	0.49	23.1	2.4898
F1NCI4	60S ribosomal protein L7 (Fragment) GN=RPL7 PE=3	15	2.08	57.1	10	0.85	41.7	2.44706
P35527	SWISS-PROT:P35527 Tax_Id=9606 Gene_Symbol=KRT9 Keratin, type I cytoskeletal 9	27	1.94	51.5	22	0.8	55.7	2.425
E1BZS2	Uncharacterized protein GN=NAP1L1 PE=3	8	1.38	31.6	6	0.59	27.5	2.33898
P62303	Small nuclear ribonucleoprotein E GN=SNRPE PE=3	4	0.7	42.4	3	0.3	46.7	2.33333
F1NYE5	Uncharacterized protein (Fragment) GN=SERBP1 PE=4	10	1.97	61.5	6	0.86	48.3	2.2907
F1NHD8	Uncharacterized protein (Fragment) GN=PDCD6 PE=4	7	0.73	32.1	4	0.32	32.1	2.28125
A3R0S3	Growth factor receptor-bound protein 2 GN=GRB2 PE=2	7	0.61	30.4	4	0.27	26.3	2.25926
Q5F422	Uncharacterized protein GN=DEK PE=2	11	0.54	28.5	4	0.24	11.9	2.25
F1NQG5	Ribosomal protein L15 (Fragment) GN=RPL15 PE=3	10	0.63	46.6	6	0.28	29.1	2.25
Q08200	60S ribosomal protein L10 (Fragment) GN=RPL10 PE=2	11	0.63	56.7	7	0.28	45.2	2.25
F1P010	Uncharacterized protein (Fragment) GN=ARPC4 PE=4	4	0.47	29.7	2	0.21	14.8	2.2381
F1N9W9	Uncharacterized protein (Fragment) GN=RPS11 PE=3	6	0.58	57.4	2	0.26	23.1	2.23077
H9L135	Uncharacterized protein (Fragment) GN=HSD17B10 PE=4	3	0.58	32	5	0.26	50.8	2.23077
Q5F470	Ras-related protein Rab-8A GN=RAB8A PE=2	3	0.29	37.2	2	0.13	21.7	2.23077
E1BW94	Uncharacterized protein GN=SF3B14 PE=4	4	0.49	31.2	2	0.22	17.6	2.22727
F1NM96	Uncharacterized protein (Fragment) GN=HNRNPU PE=4	16	0.2	33.2	7	0.09	17.8	2.22222
P14105	Myosin-9 GN=MYH9 PE=2	15	0.82	46.1	33	0.37	30.6	2.21622
Q9IAY5	Protein syndesmos GN=SDOS PE=1 SV=3	13	1.26	46.2	14	0.57	62.7	2.21053
P08286	Histone H1.10 PE=1 SV=3	2	1.59	26.4	2	0.72	26.4	2.20833
P08284	Histone H1.01 PE=1	3	1.59	31.1	3	0.72	26.5	2.20833
E1C8Y3	Uncharacterized protein GN=ARPC3 PE=4	8	0.33	42.7	4	0.15	27.5	2.2
F1NAS9	Uncharacterized protein GN=SIP1 PE=4	3	0.22	12	2	0.1	9.4	2.2
E1C516	Uncharacterized protein GN=PROSC PE=3	13	0.22	60.1	5	0.1	27.5	2.2
F1NY04	Uncharacterized protein (Fragment) GN=CXorf9 PE=4	2	0.22	12.7	2	0.1	8.3	2.2
Q9NSB4	SWISS-PROT:Q9NSB4 Keratin, type II cuticular Hb2 (Hair keratin, type II Hb2) - Homo sapiens (Human).	5	0.11	16	9	0.05	38.6	2.2
Q5ZL03	Uncharacterized protein GN=GCLM PE=2	5	0.22	13.7	4	0.1	33.6	2.2
F1NME1	Uncharacterized protein GN=LOC427896 PE=3	2	1.6	29.2	3	0.73	22.4	2.19178
Q9I8G9	Histone-binding protein RBBP7 GN=RBBP7 PE=1	3	0.46	17.9	2	0.21	14.2	2.19048
E1BXG9	Uncharacterized protein GN=PPID PE=4	7	0.35	21.4	4	0.16	9.7	2.1875
E1C123	Uncharacterized protein GN=AHSA1 PE=4	9	0.37	41.5	4	0.17	22.6	2.17647
E1C6D1	Microtubule-associated protein GN=MAP2 PE=4	15	0.13	23.3	8	0.06	13.1	2.16667
Q14532	SWISS-PROT:Q14532 Keratin, type I cuticular HA2 (Hair keratin, type I HA2)	2	0.13	11.8	2	0.06	13.8	2.16667
E1BTM1	Uncharacterized protein GN=ETF1 PE=4	11	0.13	34.1	7	0.06	27.5	2.16667
E1C275	Uncharacterized protein GN=ZNF207 PE=4	7	0.13	21.3	5	0.06	26.5	2.16667
P35900	SWISS-PROT:P35900 Tax_Id=9606 Gene_Symbol=KRT20 Keratin, type I cytoskeletal 20	2	0.13	8.3	3	0.06	12	2.16667
Q9D312	SWISS-PROT:Q9D312 Tax_Id=10090 Gene_Symbol=Krt20 Keratin, type I cytoskeletal 20	4	0.13	15.5	3	0.06	11.8	2.16667
E1BTT4	Uncharacterized protein GN=HADHB PE=3	9	0.13	27.8	10	0.06	27.2	2.16667
Q5ZHL5	Uncharacterized protein GN=NFU1 PE=2	4	0.26	23.7	3	0.12	14.7	2.16667
E1C3N0	Uncharacterized protein GN=CDK18 PE=4	4	0.13	13.7	4	0.06	15.3	2.16667
Q90835	Elongation factor 1-alpha 1 GN=EEF1A PE=2	10	1.79	42.6	10	0.83	29.9	2.15663
F1NVI0	Uncharacterized protein (Fragment) GN=DTYMK PE=3	2	0.28	23.1	3	0.13	20.8	2.15385
P19012	SWISS-PROT:P19012 Tax_Id=9606 Gene_Symbol=KRT15 Keratin, type I cytoskeletal 15	4	0.28	34.9	2	0.13	31.6	2.15385
E1C2Z4	Uncharacterized protein GN=TMEM189-UBE2V1 PE=4	2	0.43	30.6	2	0.2	25.9	2.15
P42558	GTP-binding nuclear protein Ran GN=RAN PE=2	7	1.35	32.9	2	0.63	29.6	2.14286
Q5F4B6	Uncharacterized protein GN=POLDIP3 PE=2	11	0.3	28	5	0.14	20.8	2.14286
Q5F3T2	Uncharacterized protein GN=SEPT9 PE=2	16	0.32	32.9	14	0.15	33.9	2.13333
E1BZE6	Uncharacterized protein GN=HNRNPA3 PE=4	15	1.49	37.1	11	0.7	26.6	2.12857
F1NPL3	Uncharacterized protein (Fragment) GN=PCBP3 PE=4	2	0.17	28.7	2	0.08	30.9	2.125
Q98948	Single-stranded DNA-binding protein 3 GN=SSBP3 PE=2 SV=3	4	0.17	27.2	4	0.08	19.3	2.125
F1NIH5	Uncharacterized protein (Fragment) GN=PDAP1 PE=4	6	0.34	30	5	0.16	27.8	2.125
F1P3N4	Uncharacterized protein (Fragment) GN=TUBA4A PE=3	4	1.29	45.6	3	0.61	40.1	2.11475
F1NP63	Uncharacterized protein (Fragment) GN=KPNB1 PE=4	18	0.38	26.2	14	0.18	27.6	2.11111
H9L3J8	Uncharacterized protein GN=UBAP2L PE=4	11	0.19	15.8	14	0.09	28.1	2.11111
F1NYE7	Uncharacterized protein GN=SSB PE=4	19	1.67	40.6	12	0.8	28	2.0875
Q5ZIZ0	6-phosphogluconate dehydrogenase, decarboxylating GN=PGD PE=2	15	0.25	47.4	8	0.12	29	2.08333
Q49B65	EF hand-containing protein 1 GN=EFHD1 PE=2	7	0.25	40.8	5	0.12	33.2	2.08333
E1BQK7	Uncharacterized protein GN=SMNDC1 PE=4	6	0.25	28.6	3	0.12	12.2	2.08333
Q5F3J5	Proteasome activator complex subunit 3 GN=PSME3 PE=1	2	1.04	66.1	2	0.5	55.5	2.08
E1BT66	Uncharacterized protein GN=TAF15 PE=4	8	0.29	23.5	2	0.14	5.2	2.07143
F1P5M9	Uncharacterized protein (Fragment) GN=PGRMC2 PE=4	8	0.29	40.7	5	0.14	29.9	2.07143
F1N908	Uncharacterized protein GN=RAB35 PE=3	3	0.29	32.8	3	0.14	21.4	2.07143
F1NX13	Uncharacterized protein GN=DRG1 PE=4	6	0.16	21	4	0.08	20.4	2
F1P3C0	Uncharacterized protein GN=RFC3 PE=4	6	0.16	21.3	4	0.08	14.9	2
F1NCR9	Uncharacterized protein (Fragment) GN=AP1B1 PE=4	6	0.06	24.6	3	0.03	12.8	2
F1NFD9	Uncharacterized protein (Fragment) GN=IDH3A PE=3	7	0.16	24.2	3	0.08	10.6	2
F1NYB3	Nucleolar and spindle-associated protein 1 GN=NUSAP1 PE=4	10	0.12	26.4	5	0.06	12.9	2
F1N903	Uncharacterized protein (Fragment) GN=PSMD6 PE=4	7	0.14	29.6	2	0.07	7.8	2
O57476	Hsp90 co-chaperone Cdc37 GN=CDC37 PE=2	6	0.14	25.7	3	0.07	13.5	2
Q5ZJV0	Uncharacterized protein GN=COPS4 PE=2	10	0.14	36.3	4	0.07	18	2
F1NBS9	Uncharacterized protein (Fragment) GN=VAT1 PE=4	5	0.16	15.8	3	0.08	18.4	2
E1BS78	Uncharacterized protein GN=ACTL6A PE=3	4	0.14	36	4	0.07	37.7	2
P87362	Bleomycin hydrolase GN=BLMH PE=1	3	0.12	11	6	0.06	29.9	2
P53033	Replication factor C subunit 2 GN=RFC2 PE=2	10	0.16	39.6	2	0.08	13.1	2
E1BSS3	Uncharacterized protein GN=EIF3A PE=4	13	0.08	12.9	12	0.04	10.8	2
F1P0C3	Uncharacterized protein (Fragment) GN=Gga.51531 PE=4	7	0.22	30.3	6	0.11	29.2	2
F1NTT1	Uncharacterized protein (Fragment) GN=HARS2 PE=4	3	0.12	18.4	3	0.06	21.6	2
P02542	Desmin GN=DES PE=1	4	0.12	27.9	8	0.06	30.2	2
F1NAG0	Uncharacterized protein GN=MCM6 PE=3	9	0.06	15.5	3	0.03	4.4	2
F1NY54	Uncharacterized protein GN=THRAP3 PE=4	5	0.06	16.1	11	0.03	12.8	2
E1C5I8	Uncharacterized protein GN=NSUN5 PE=4	6	0.12	17.4	4	0.06	21.4	2
P00761	SWISS-PROT:P00761|TRYP_PIG Trypsin - Sus scrofa (Pig).	7	3.19	34.6	7	1.6	26.8	1.99375
Q1RMK2	TREMBL:Q1RMK2 (Bos taurus) IGHM protein	11	0.75	20.4	8	0.38	17.9	1.97368
F1NAC6	Uncharacterized protein GN=UQCRC1 PE=3	13	0.48	30.9	4	0.25	17.4	1.92
Q5F3W6	14-3-3 protein gamma GN=YWHAG PE=1	4	0.7	30	2	0.37	23.5	1.89189
E1C050	Uncharacterized protein GN=EIF3F PE=4	5	0.54	18.7	5	0.29	40.1	1.86207
F1NDN5	Uncharacterized protein GN=KRT15 PE=3	5	0.13	32.5	3	0.07	13.7	1.85714
P84172	Elongation factor Tu, mitochondrial (Fragment) GN=TUFM PE=1	20	0.88	62.2	9	0.48	46	1.83333
Q5ZMI4	Major vault protein GN=MVP PE=2	40	1.57	69.4	4	0.86	55	1.82558
Q5ZME2	Malate dehydrogenase, cytoplasmic GN=MDH1 PE=2	9	0.51	35.3	7	0.28	26	1.82143
E1BVP1	Uncharacterized protein GN=EIF5B PE=4	17	0.09	20.7	9	0.05	11.6	1.8
Q5ZML3	Serine/arginine-rich splicing factor 1 GN=SRSF1 PE=1 SV=3	10	1.61	39.3	9	0.9	37.7	1.78889
F1NCN8	Basic leucine zipper and W2 domain-containing protein 2 (Fragment) GN=BZW2 PE=4	7	0.37	32.5	6	0.21	27.1	1.7619
F1NZ25	Eukaryotic translation initiation factor 3 subunit B (Fragment) GN=EIF3B PE=3	13	0.07	21.3	8	0.04	14.4	1.75
F1NQY5	Ubiquitin carboxyl-terminal hydrolase 10 GN=USP10 PE=4	2	0.19	20.5	10	0.11	21.9	1.72727
Q5ZHP5	Charged multivesicular body protein 4b GN=CHMP4B PE=2	9	1.05	50.7	5	0.61	29.5	1.72131
E1BUZ5	Uncharacterized protein GN=RPLP2 PE=4	9	13.59	93	9	7.96	76.5	1.70729
F1N8E0	SH3 domain-binding glutamic acid-rich-like protein (Fragment) GN=SH3BGRL PE=3	5	0.97	50.9	3	0.57	43	1.70175
H9KYX1	Uncharacterized protein (Fragment) GN=PIP5K1A PE=4	9	0.17	17.2	7	0.1	19.6	1.7
F1NLM5	Uncharacterized protein (Fragment) GN=SNRPD1 PE=4	4	0.91	47.1	3	0.54	30.6	1.68519
P02272	Histone H2A.V GN=H2AFV PE=1	3	0.91	39.1	3	0.54	59.4	1.68519
Q28107	SWISS-PROT:Q28107 (Bos taurus) Coagulation factor V precursor	14	0.05	8.3	9	0.03	7.4	1.66667
F1NA71	Protein phosphatase 1 regulatory subunit 12A GN=PPP1R12A PE=4	15	0.05	20.1	5	0.03	9	1.66667
H9KYT1	Uncharacterized protein (Fragment) GN=LOC430766 PE=3	2	0.85	59.9	2	0.51	40.9	1.66667
F1NXL2	Uncharacterized protein (Fragment) GN=CYB5B PE=3	4	0.7	36	3	0.42	24	1.66667
Q5ZHZ0	Spliceosome RNA helicase DDX39B GN=DDX39B PE=2	20	1.23	49.5	14	0.74	43	1.66216
Q5ZLQ6	14-3-3 protein beta/alpha GN=YWHAB PE=2	9	2.26	52.5	12	1.36	78.7	1.66176
F1NDC2	Uncharacterized protein (Fragment) GN=RPS23 PE=3	4	0.73	22.8	3	0.44	29.7	1.65909
F1NF89	40S ribosomal protein S24 (Fragment) GN=RPS24 PE=3	3	0.79	30	5	0.48	41.5	1.64583
Q8JGM8	BH3-interacting domain death agonist GN=BID PE=2	5	0.51	38.9	3	0.31	25.9	1.64516
Q5ZLY3	Uncharacterized protein GN=TMOD3 PE=2	13	0.59	49.4	6	0.36	26.7	1.63889
F1NS10	Uncharacterized protein GN=HNRNPM PE=4	2	0.36	48.5	3	0.22	37.2	1.63636
P08636	40S ribosomal protein S17 GN=RPS17 PE=2 SV=3	7	4.49	63.7	8	2.76	57	1.62681
F1NGU3	Uncharacterized protein (Fragment) GN=LRPPRC PE=4	26	0.13	26.9	13	0.08	15.9	1.625
E1BS06	Uncharacterized protein GN=RPL23A PE=3	6	0.65	27.7	5	0.4	30.3	1.625
F1NN16	Uncharacterized protein (Fragment) GN=RPS7 PE=4	10	1.49	54.7	7	0.92	46.3	1.61957
P30352	Serine/arginine-rich splicing factor 2 GN=SRSF2 PE=2	8	0.42	32.6	5	0.26	28.5	1.61538
E1BZ63	Uncharacterized protein GN=CHCHD3 PE=4	4	0.42	18.2	3	0.26	10.5	1.61538
Q5ZKC9	14-3-3 protein zeta GN=YWHAZ PE=2	9	2.63	52.7	7	1.63	54.3	1.6135
E1BVU6	Uncharacterized protein GN=PCBP3 PE=4	3	0.29	37.8	2	0.18	28.9	1.61111
E1C453	Heterogeneous nuclear ribonucleoprotein K GN=HNRNPK PE=4	4	2.61	66.9	2	1.62	39.2	1.61111
P11501	Heat shock protein HSP 90-alpha GN=HSP90AA1 PE=3 SV=3	16	1.98	54.7	9	1.23	49.7	1.60976
H9KZT7	Uncharacterized protein (Fragment) GN=ILF2 PE=4	10	0.53	41.3	6	0.33	29	1.60606
F1NTG9	Uncharacterized protein (Fragment) GN=DAZAP1 PE=4	6	0.24	20.6	5	0.15	20.4	1.6
Q5ZHV6	GrpE protein homolog GN=GRPEL1 PE=2	11	0.43	55.9	9	0.27	46.4	1.59259
F1NVN4	Uncharacterized protein PE=4	4	0.81	44.3	4	0.51	44.6	1.58824
E1BWV3	Transcription initiation factor TFIID subunit 3 GN=TAF3 PE=4	4	0.19	15.8	2	0.12	22.4	1.58333
F1NEQ6	Proteasome subunit alpha type (Fragment) GN=PSMA6 PE=3	3	0.38	12.9	4	0.24	19.3	1.58333
F1NZY9	Uncharacterized protein GN=CYB5R3 PE=4	8	0.3	27.6	7	0.19	28.9	1.57895
F1NDN9	Keratin, type I cytoskeletal 19 GN=KRT19 PE=3	3	0.22	20.3	6	0.14	40.2	1.57143
Q5ZM25	Obg-like ATPase 1 GN=OLA1 PE=2	9	0.22	29	5	0.14	14.9	1.57143
F1NHI9	6-phosphofructokinase (Fragment) GN=PFKP PE=3	16	0.11	38.3	9	0.07	22.7	1.57143
F1NLH8	Uncharacterized protein (Fragment) GN=DNAJA4 PE=3	6	0.22	15.2	5	0.14	15.7	1.57143
E1BR43	Chaperone protein DnaJ GN=DNAJA2 PE=3	6	0.22	24.3	3	0.14	22.4	1.57143
P34065	Proteasome subunit beta type-5 (Fragment) GN=PSMB5 PE=2	10	0.39	46.1	9	0.25	41.8	1.56
F1NB02	40S ribosomal protein S8 (Fragment) GN=RPS8 PE=3	9	1.93	52.9	5	1.24	35.4	1.55645
E1C1Q1	Uncharacterized protein GN=NOLC1 PE=4	6	0.14	14.2	7	0.09	16	1.55556
E1BUM0	Uncharacterized protein GN=PPIE PE=4	4	0.31	36.5	3	0.2	29.2	1.55
E1BRW0	Uncharacterized protein GN=OAT PE=3	6	0.2	20.6	3	0.13	8.2	1.53846
F1NCI5	Uncharacterized protein (Fragment) GN=HNRNPA0 PE=4	11	0.89	32.6	10	0.58	43.9	1.53448
F1NLS0	Proliferating cell nuclear antigen (Fragment) GN=PCNA PE=3	15	3.22	63.9	8	2.1	44.5	1.53333
P19001	SWISS-PROT:P19001 Tax_Id=10090 Gene_Symbol=Krt19 Keratin, type I cytoskeletal 19	5	0.23	28.5	2	0.15	16.6	1.53333
F1N9X5	Uncharacterized protein GN=RPS3 PE=3	15	1.45	60.1	7	0.96	34.2	1.51042
F1NGG0	Uncharacterized protein (Fragment) GN=MYH10 PE=4	21	0.18	24.6	18	0.12	17.1	1.5
F1NU73	Uncharacterized protein GN=TRAP1 PE=3	14	0.12	23.2	7	0.08	12.6	1.5
E1BQG1	Uncharacterized protein GN=TNRC6B PE=4	21	0.03	17.7	13	0.02	15.2	1.5
F1P375	Raftlin GN=RFTN1 PE=4	13	0.15	28.7	6	0.1	13	1.5
F1N9Y0	Tubulin gamma chain (Fragment) GN=TUBG1 PE=3	9	0.21	38.1	6	0.14	24.3	1.5
F1P1A5	Uncharacterized protein (Fragment) GN=TKT PE=4	17	0.62	39.5	8	0.42	24.9	1.47619
F1NZM1	Eukaryotic translation initiation factor 3 subunit E GN=EIF3E PE=3	12	0.5	32.6	11	0.34	34.6	1.47059
P00698	Lysozyme C GN=LYZ PE=1	4	1.02	29.9	5	0.7	50.3	1.45714
Q5ZL80	Uncharacterized protein GN=HNRNPM PE=2	14	0.32	61.4	13	0.22	56.1	1.45455
P00337	L-lactate dehydrogenase B chain GN=LDHB PE=1 SV=3	12	0.93	36.6	14	0.64	40.8	1.45312
F1NFC0	Nuclease-sensitive element-binding protein 1 (Fragment) GN=YBX1 PE=4	3	4.6	67.4	9	3.2	67	1.4375
F1NRG3	Uncharacterized protein GN=TCOF1 PE=4	4	0.1	15.8	2	0.07	9	1.42857
H9L222	Uncharacterized protein (Fragment) GN=SARNP PE=4	8	0.67	46.2	5	0.47	36.7	1.42553
F1NH93	Uncharacterized protein (Fragment) GN=RPS20 PE=4	7	1.99	46.2	4	1.4	40.2	1.42143
P02662	SWISS-PROT:P02662 Alpha-S1-casein - Bos taurus (Bovine).	4	0.68	28.1	3	0.48	18.6	1.41667
Q5ZKJ2	Uncharacterized protein GN=YWHAH PE=2	4	0.52	27.5	2	0.37	19.8	1.40541
P18944	Cytochrome c oxidase subunit 2 GN=MT-CO2 PE=3	5	0.59	43.6	4	0.42	17.6	1.40476
E1C4M0	Uncharacterized protein GN=RPS2 PE=3	13	1.65	46.2	10	1.18	40.2	1.39831
F1N9U8	Uncharacterized protein GN=ETFA PE=4	7	0.39	33.5	8	0.28	36.7	1.39286
F1NIN4	Uncharacterized protein (Fragment) GN=MYL12A PE=4	10	11.06	61.4	5	8	64.8	1.3825
P0CB50	Peroxiredoxin-1 GN=PRDX1 PE=1	12	5.4	66.3	10	3.91	58.3	1.38107
P08836	Farnesyl pyrophosphate synthase GN=FDPS PE=1	10	0.33	31.6	3	0.24	13.9	1.375
F1P1A8	Uncharacterized protein (Fragment) GN=SMARCC1 PE=4	14	0.11	18.7	7	0.08	10	1.375
Q5ZMN3	Prohibitin-2 GN=PHB2 PE=2	5	1.71	54.5	12	1.26	41.5	1.35714
Q5ZLN1	Phosphoglycerate mutase 1 GN=PGAM1 PE=1 SV=3	14	2.46	58.7	13	1.82	78.3	1.35165
H9L011	Uncharacterized protein GN=LOC426023 PE=4	3	1.04	49.7	5	0.77	64.1	1.35065
F1NBA8	Uncharacterized protein (Fragment) GN=IPO7 PE=4	12	0.27	20.9	13	0.2	24.6	1.35
F2Z4M0	Histone-binding protein RBBP4 GN=RBBP4 PE=4	7	0.89	41.4	5	0.66	34.1	1.34848
F1NWB7	Endoplasmin GN=HSP90B1 PE=3	15	0.35	29.6	13	0.26	23	1.34615
F1NIP9	Uncharacterized protein (Fragment) GN=SEPT7 PE=3	9	0.28	27.7	10	0.21	30.8	1.33333
F1NSD0	Uncharacterized protein GN=GGA.47846 PE=4	5	0.84	29.1	5	0.63	48.3	1.33333
Q5ZLX2	Eukaryotic translation initiation factor 2 subunit 1 GN=EIF2S1 PE=2	15	0.52	50.5	6	0.39	24.1	1.33333
E1BR10	Uncharacterized protein GN=PRDX3 PE=4	7	0.7	25.7	5	0.53	21.8	1.32075
F1NIX0	Uncharacterized protein (Fragment) GN=RPL8 PE=3	7	0.66	21.9	6	0.5	21.2	1.32
Q5ZMP2	Uncharacterized protein GN=STX7 PE=2	6	0.67	29.8	5	0.51	27.9	1.31373
Q5ZLN4	Flap endonuclease 1 GN=FEN1 PE=2	9	0.42	26.5	7	0.32	21.3	1.3125
Q5F337	Uncharacterized protein GN=RAC2 PE=2	4	1.28	48.4	5	0.98	67.7	1.30612
P50890	40S ribosomal protein SA GN=RPSA PE=3	15	2.59	59.5	6	1.99	57.1	1.30151
E1BW98	Uncharacterized protein GN=GNB4 PE=4	4	0.48	29.3	4	0.37	29.6	1.2973
P09244	Tubulin beta-7 chain PE=2	6	18.72	77.3	6	14.46	83.8	1.29461
P53449	Fructose-bisphosphate aldolase C (Fragment) GN=ALDOC PE=2	7	4.01	52.6	7	3.1	64.2	1.29355
F1NK96	Uncharacterized protein GN=PDIA6 PE=3	17	1.1	40.3	13	0.86	39.8	1.27907
H9L3K1	Uncharacterized protein (Fragment) GN=TPM3 PE=3	3	1.55	36.5	4	1.23	58.2	1.26016
F1NZ78	Alpha-enolase GN=ENO1 PE=3	2	7.24	74.4	3	5.8	70.3	1.24828
Q5ZKJ3	Uncharacterized protein GN=DUT PE=2	11	3.4	74.7	9	2.73	66.9	1.24542
F1NCV5	Heterogeneous nuclear ribonucleoprotein D-like (Fragment) GN=HNRPDL PE=4	9	0.76	40.8	5	0.62	18.9	1.22581
E1BUW6	Microtubule-associated protein GN=MAP4 PE=4	17	0.22	29.4	10	0.18	18	1.22222
F1NLE7	Uncharacterized protein (Fragment) GN=AIMP1 PE=4	13	0.83	47.2	5	0.68	22	1.22059
F1NYB1	Uncharacterized protein GN=TUBB2C PE=3	4	12.61	76.4	N/A	10.35	82.4	1.21836
H9L074	Uncharacterized protein (Fragment) GN=TPM3 PE=3	2	1.47	31.6	3	1.21	51.9	1.21488
F1NT20	Uncharacterized protein (Fragment) GN=ACAT2 PE=3	9	0.81	43.1	3	0.69	37.1	1.17391
P51913	Alpha-enolase GN=ENO1 PE=2	4	6.73	78.6	4	5.8	68.9	1.16034
F1P582	Uncharacterized protein GN=UQCRC2 PE=3	14	0.75	44.6	10	0.65	32.6	1.15385
H9KZC8	Uncharacterized protein (Fragment) GN=PA2G4 PE=4	18	1.48	54.7	12	1.3	47	1.13846
E1BZG4	Uncharacterized protein GN=EEF1D PE=3	8	3.12	42.9	9	2.75	49.1	1.13455
Q5ZII1	Uncharacterized protein GN=RPL4 PE=2	21	1.64	45.8	18	1.48	44.9	1.10811
F1NFS0	Elongation factor 2 GN=EEF2 PE=4	29	0.61	44.6	23	0.56	42.4	1.08929
P09652	Tubulin beta-4 chain PE=1	3	2.74	41	5	2.52	45	1.0873
P07322	Beta-enolase GN=ENO3 PE=1 SV=3	4	0.38	29.7	4	0.38	34.1	1
Q8JFP1	Eukaryotic initiation factor 4A-II GN=EIF4A2 PE=2	12	1.05	37.8	19	1.05	59.7	1
H9KYU8	Uncharacterized protein (Fragment) GN=NACA2 PE=4	5	1.35	33.9	4	1.35	28.6	1
P02607	Myosin light polypeptide 6 GN=MYL6 PE=1 SV=3	12	10.06	92.7	11	10.06	80.8	1
Q90734	Alpha-actinin-4 GN=ACTN4 PE=1	9	0.19	22.1	6	0.19	24.4	1
E1C3D2	Uncharacterized protein GN=Sep-02 PE=3	6	0.44	38.4	6	0.44	32.3	1
F1NJL0	Uncharacterized protein (Fragment) GN=ATXN2 PE=4	16	0.14	22.1	12	0.14	14.6	1
E1BTG1	Uncharacterized protein GN=RPL12 PE=3	11	2.12	65.1	6	2.12	46.7	1
F1NXA5	Coronin (Fragment) GN=CORO1C PE=3	11	0.12	28.8	10	0.12	26.5	1
E1C8F7	Uncharacterized protein GN=RPL24 PE=4	8	1.29	37.6	5	1.29	31.2	1
E1BXA2	F-actin-capping protein subunit alpha-1 GN=CAPZA1 PE=4	7	1.07	50.5	8	1.07	53.7	1
E1BZH4	Uncharacterized protein GN=EIF4H PE=4	8	0.92	43.3	8	0.92	43.7	1
F2Z4L4	Uncharacterized protein GN=SET PE=3	11	1.33	43.7	9	1.33	46.2	1
Q8AWI4	Alpha-tropomyosin 2 GN=TPM1 PE=2	5	2.01	57	2	2.01	48.9	1
E1C006	Proteasome subunit alpha type GN=PSMA2 PE=3	11	1	57.7	6	1	43.2	1
F1NBY1	TAR DNA-binding protein 43 GN=TARDBP PE=4	5	0.23	18.1	6	0.23	25.8	1
F1NJF0	Uncharacterized protein (Fragment) GN=C1QBP PE=4	5	0.56	35.6	8	0.56	79.1	1
F2Z4K7	Uncharacterized protein GN=RPS3A PE=3	14	1.23	56.8	14	1.23	49.2	1
F1P3P3	Uncharacterized protein GN=ARHGDIA PE=4	9	1.79	60.8	6	1.79	57.4	1
E1C8S9	Uncharacterized protein GN=DNAJC9 PE=4	9	0.5	41.5	6	0.5	28.5	1
Q5ZL33	Serine-threonine kinase receptor-associated protein GN=STRAP PE=2	7	0.48	32.3	10	0.48	51.7	1
H9L2U1	Uncharacterized protein (Fragment) GN=PPIA PE=3	7	5.36	88.1	6	5.36	86.9	1
E1C0Q5	Uncharacterized protein GN=ACAT1 PE=3	10	0.32	40.3	9	0.32	44.7	1
Q5ZHW8	Uncharacterized protein GN=RPS14 PE=2	7	2.51	38.4	9	2.51	66.9	1
P26584	High mobility group protein B2 GN=HMGB2 PE=2	11	0.87	39.1	7	0.87	34.8	1
E1BYW9	Proteasome subunit beta type GN=PSMB3 PE=3	4	0.29	29.8	3	0.29	21.5	1
O42130	DNA topoisomerase 2-alpha GN=TOP2A PE=2	2	0.07	17.8	12	0.07	17.7	1
P14315-2	Isoform 2 of F-actin-capping protein subunit beta isoforms 1 and 2 GN=CAPZB	10	0.63	48.2	11	0.63	56.2	1
F1NIZ6	Uncharacterized protein GN=UBE2L3 PE=3	5	0.74	51.5	3	0.74	36	1
F1NCW4	Uncharacterized protein (Fragment) GN=HNRNPD PE=4	7	0.36	30.2	5	0.36	23.3	1
F1NU56	Uncharacterized protein (Fragment) GN=RPS25 PE=4	4	0.78	27.3	4	0.78	36.7	1
F1NCS8	Uncharacterized protein GN=PSMC6 PE=3	5	0.3	45.7	10	0.3	32.5	1
P61355	60S ribosomal protein L27 GN=RPL27 PE=2	9	1.11	58.8	8	1.11	53.7	1
E1BSG5	Uncharacterized protein GN=EIF4G1 PE=4	15	0.12	15.2	11	0.12	13.6	1
F1NY51	Uncharacterized protein GN=UCHL3 PE=4	8	0.77	59.6	7	0.77	58.3	1
F1NGP9	Uncharacterized protein (Fragment) GN=HSPE1 PE=3	6	1.19	63.4	5	1.19	43.6	1
F2Z4K4	60S ribosomal protein L5 (Fragment) GN=RPL5 PE=3	6	0.3	19.3	5	0.3	20.6	1
F1NBU1	Uncharacterized protein (Fragment) GN=RPS16 PE=3	10	1.18	45.9	7	1.18	37.2	1
F1NTC7	Uncharacterized protein (Fragment) GN=RPL14 PE=4	5	0.67	33.1	6	0.67	34.5	1
H9L3B3	Uncharacterized protein GN=CIRBP PE=4	5	0.61	36.6	4	0.61	26.7	1
F1N8D9	Uncharacterized protein (Fragment) GN=RAC1 PE=3	2	0.54	46.7	N/A	0.54	35.6	1
E1BXC1	Uncharacterized protein GN=AP2B1 PE=4	5	0.03	14.5	4	0.03	13.6	1
Q5ZLI2	Proteasome subunit alpha type GN=PSMA3 PE=2	9	0.37	43.9	5	0.37	18	1
Q5ZHR7	Uncharacterized protein GN=CLTA PE=2	5	0.46	35.8	2	0.46	18.1	1
F1NP85	Uncharacterized protein (Fragment) GN=RPL21 PE=4	5	0.88	35	4	0.88	20.9	1
F1P0W4	Uncharacterized protein (Fragment) GN=H1FX PE=3	7	0.84	29.4	7	0.84	34.8	1
P50147	Guanine nucleotide-binding protein G(i) subunit alpha-2 GN=GNAI2 PE=2	4	0.34	22.8	3	0.34	25.1	1
F1NGS7	Uncharacterized protein GN=ARF4 PE=3	3	0.54	42.8	2	0.54	38.9	1
F1NWA8	Uncharacterized protein (Fragment) GN=DNPEP PE=3	4	0.13	21.4	3	0.13	10.8	1
F1N9I5	Uncharacterized protein GN=ELAVL1 PE=4	4	0.28	20.9	5	0.28	32.2	1
E1C658	Uncharacterized protein GN=ATP5H PE=4	5	0.91	34.2	7	0.91	42.9	1
F1NBE2	Uncharacterized protein (Fragment) GN=CISD2 PE=4	5	0.75	41.6	5	0.75	46	1
Q5ZIN1	Nuclear migration protein nudC GN=NUDC PE=2	11	0.47	41.1	9	0.47	29.3	1
F1NDW8	Peptidyl-prolyl cis-trans isomerase (Fragment) GN=FKBP3 PE=4	4	0.54	32.5	3	0.54	25	1
H9L019	Uncharacterized protein GN=SF3B4 PE=4	2	0.15	10.3	4	0.15	13.2	1
Q90694	Cell division control protein 42 homolog GN=CDC42 PE=2	4	0.51	27.7	8	0.51	50.8	1
E1BW84	Uncharacterized protein GN=FAM120A PE=4	14	0.08	18.9	7	0.08	9	1
E1C7E1	Uncharacterized protein GN=HRSP12 PE=4	3	0.23	50	4	0.23	52.3	1
E1BXI3	Uncharacterized protein GN=PDCD5 PE=4	6	0.23	49.2	4	0.23	41.3	1
E1C2E9	Uncharacterized protein GN=MRPS23 PE=4	4	0.31	28	2	0.31	12.7	1
F1P3R4	Uncharacterized protein GN=CALML3 PE=4	2	0.68	36.2	2	0.68	38.9	1
E1C660	Uncharacterized protein GN=SLC25A22 PE=3	6	0.09	30.7	2	0.09	38.2	1
E1BYW3	Uncharacterized protein GN=NQO1 PE=4	3	0.63	26.4	4	0.63	45.3	1
P18660	60S acidic ribosomal protein P1 GN=RPLP1 PE=3	5	1.72	95.6	4	1.72	79.8	1
F1NHV9	Uncharacterized protein (Fragment) GN=POLR2E PE=4	2	0.13	12.1	4	0.13	40.9	1
F1NP36	Uncharacterized protein (Fragment) GN=TCEA1 PE=4	2	0.3	40.1	9	0.3	43.7	1
F1NT45	Uncharacterized protein (Fragment) GN=MKI67IP PE=4	4	0.21	21	2	0.21	7.2	1
E1C8Y9	Uncharacterized protein GN=SRSF3 PE=4	3	0.58	25.6	3	0.58	24.4	1
F1NM19	Uncharacterized protein (Fragment) GN=GMFB PE=4	4	0.66	38.8	6	0.66	51.7	1
E1BWD4	Uncharacterized protein GN=RANBP1 PE=4	6	0.44	38.1	4	0.44	25.2	1
Q98SE2	U2snRNP auxiliary factor small subunit GN=U2AF1 PE=2	5	0.24	23.2	3	0.24	13.5	1
H9L298	Uncharacterized protein GN=PURB PE=4	5	0.37	44.9	2	0.37	31	1
E1BY00	Uncharacterized protein GN=SFRS5 PE=4	4	0.1	23.7	3	0.1	18.4	1
E1BU66	Uncharacterized protein GN=RPL38 PE=3	6	2.87	64.3	3	2.87	35.7	1
F1NII6	Uncharacterized protein (Fragment) GN=NHP2L1 PE=4	6	0.73	48.6	4	0.73	40.3	1
H9L022	Uncharacterized protein GN=SAFB2 PE=4	9	0.07	29.5	4	0.07	19.2	1
H9KZ12	Uncharacterized protein GN=SAFB2 PE=4	6	0.06	16.5	5	0.06	15.9	1
Q6NTB9	TREMBL:Q6NTB9 Type I hair keratin 3A - Homo sapiens (Human).	2	0.14	25	2	0.14	31.2	1
Q5ZLR5	Cytochrome b-c1 complex subunit Rieske, mitochondrial GN=UQCRFS1 PE=1	4	0.22	16.5	4	0.22	25.4	1
F1P047	Eukaryotic translation initiation factor 1 GN=EIF1 PE=4	5	0.57	54	2	0.57	41.6	1
E1C059	Uncharacterized protein GN=LIMD2 PE=4	3	0.22	22.7	2	0.22	21.1	1
H9KZD5	Uncharacterized protein GN=LARP4 PE=4	10	0.04	14.9	7	0.04	16.5	1
F1NP43	Uncharacterized protein (Fragment) GN=PFDN4 PE=4	3	0.21	20.4	2	0.21	16.1	1
E1C6Q1	Pachytene checkpoint protein 2 homolog GN=TRIP13 PE=3	6	0.2	15.7	5	0.2	15.5	1
Q9PV94	Small nuclear ribonucleoprotein-associated protein B~ GN=SNRPB PE=2	10	0.13	65.4	5	0.13	46.7	1
F1NS60	Uncharacterized protein (Fragment) GN=MMS19 PE=4	7	0.03	12.6	4	0.03	8.7	1
E1BRI5	Uncharacterized protein GN=LYPLA2 PE=4	7	0.13	49.6	6	0.13	38.4	1
F1NC27	Uncharacterized protein (Fragment) GN=RAB21 PE=3	5	0.13	30.3	2	0.13	10.5	1
Q5ZJF1	COP9 signalosome complex subunit 3 GN=COPS3 PE=2	6	0.06	26.7	5	0.06	21	1
Q5ZIE3	Uncharacterized protein GN=SRP14 PE=4	2	0.26	28.2	3	0.26	31.8	1
F1NBX4	Uncharacterized protein (Fragment) GN=RPL27A PE=3	4	0.42	27	3	0.42	25.7	1
E1C181	Uncharacterized protein GN=NCAPG PE=4	10	0.03	10.9	6	0.03	7.2	1
F1NZX3	Uncharacterized protein (Fragment) GN=IDI1 PE=4	3	0.24	20.2	2	0.24	9	1
E1BRT9	Uncharacterized protein GN=NDUFA5 PE=4	2	0.54	22.4	2	0.54	22.4	1
E1C7K1	Uncharacterized protein GN=FAM98C PE=4	12	0.07	53.2	4	0.07	19.4	1
F1NEH3	Condensin complex subunit 1 GN=NCAPD2 PE=3	13	0.04	15.6	7	0.04	12.8	1
P08629	Thioredoxin GN=TXN PE=3	2	0.27	15.2	3	0.27	25.7	1
F1ND23	Uncharacterized protein (Fragment) GN=NDUFS3 PE=3	4	0.39	24.1	4	0.39	27	1
E1BTX6	Uncharacterized protein GN=MAT2B PE=4	3	0.08	13.5	3	0.08	13.2	1
F1NRT2	Uncharacterized protein (Fragment) GN=HSD17B12 PE=4	3	0.11	14.2	5	0.11	26.8	1
Q5ZIK9	Coatomer subunit epsilon GN=COPE PE=2	5	0.09	36.4	4	0.09	20.8	1
F1NHL2	Uncharacterized protein (Fragment) GN=CAND1 PE=4	13	0.05	24.4	7	0.05	11.5	1
D5M8S2	DJ-1 GN=DJ-1 PE=2	4	0.56	39.7	6	0.56	52.4	1
F1NBR2	Uncharacterized protein GN=BRI3BP PE=4	6	0.12	52.3	3	0.12	40.9	1
F1NV39	Uncharacterized protein (Fragment) GN=Sep-05 PE=3	5	0.07	14	7	0.07	26.9	1
Q5ZMK3	Uncharacterized protein GN=SCCPDH PE=2	2	0.07	9.4	5	0.07	30.9	1
Q5ZM44	Calcineurin B homologous protein 1 GN=CHP1 PE=1 SV=3	2	0.14	10.8	5	0.14	27.2	1
P20136	Glutathione S-transferase 2 GN=GSTM2 PE=1 SV=4	4	0.12	22.7	2	0.12	14.5	1
Q5ZMJ0	Peptidyl-prolyl cis-trans isomerase GN=PPIF PE=2	4	0.31	17.2	5	0.31	33.8	1
Q09121	Eukaryotic translation initiation factor 5A-1 GN=EIF5A1 PE=1 SV=3	5	0.73	37.5	3	0.73	52.8	1
F1NPV8	Uncharacterized protein (Fragment) GN=BYSL PE=4	8	0.07	24	5	0.07	16.5	1
E1BRS5	cAMP-dependent protein kinase type I-alpha regulatory subunit GN=PRKAR1A PE=4	6	0.23	20.7	3	0.23	20.5	1
F1NSW0	Uncharacterized protein (Fragment) GN=VAPB PE=4	8	0.27	39.9	5	0.27	35.9	1
E1BYA2	Uncharacterized protein GN=GLIPR2 PE=4	4	0.42	34.4	5	0.42	39.6	1
F1NVH2	Tubulin-specific chaperone A GN=TBCA PE=4	4	0.26	45.4	2	0.26	9.3	1
E1BWJ0	Uncharacterized protein GN=SART3 PE=4	3	0.04	14.8	2	0.04	8.2	1
F1NCY4	Uncharacterized protein (Fragment) GN=CYCS PE=3	2	0.62	25.2	3	0.62	33.6	1
Q5ZLF2	Tyrosine-protein kinase BTK GN=BTK PE=2	4	0.04	10.8	5	0.04	14.8	1
E1BUS4	Uncharacterized protein GN=FAM192A PE=4	4	0.11	18.8	3	0.11	12.5	1
F1NLF9	Uncharacterized protein (Fragment) GN=CDKN2C PE=4	5	0.39	36.3	3	0.39	24.4	1
Q5F3Z5	DnaJ homolog subfamily B member 6 GN=DNAJB6 PE=2	2	0.09	8	3	0.09	14.1	1
E1C825	Uncharacterized protein GN=EIF1AY PE=4	3	0.63	46.2	4	0.63	41.3	1
F1NYW2	Uncharacterized protein (Fragment) GN=GATAD2A PE=4	9	0.1	20.8	2	0.1	7.1	1
Q5ZJI8	Uncharacterized protein GN=HIGD1C PE=4	2	0.31	52.6	3	0.31	77.9	1
E1BZJ0	Uncharacterized protein GN=MED30 PE=4	2	0.16	11.7	4	0.16	40.8	1
Q8UWC5	Nuclear protein matrin 3 GN=MATR3 PE=2	13	0.03	22.7	6	0.03	13.6	1
F1NI88	Uncharacterized protein (Fragment) PE=4	3	0.21	28.9	6	0.21	53.3	1
Q8N1A0	TREMBL:Q8N1A0 Tax_Id=9606 Gene_Symbol=KRT222P truncated type I keratin KA21	5	0.09	26.8	2	0.09	22	1
E1BQN9	Uncharacterized protein GN=CACYBP PE=4	10	0.12	42.5	6	0.12	31.7	1
E1BXS4	Uncharacterized protein GN=LOC424014 PE=4	8	0.1	30.3	3	0.1	15.9	1
F1NSQ1	Uncharacterized protein (Fragment) GN=AIMP2 PE=4	7	0.1	35.9	4	0.1	20.7	1
F1NSC1	Uncharacterized protein (Fragment) GN=ATP5F1 PE=4	7	0.26	37.3	4	0.26	21.5	1
F1NPG2	Isocitrate dehydrogenase [NADP] (Fragment) GN=IDH1 PE=3	7	0.07	24.4	6	0.07	19.9	1
F1NUU2	Uncharacterized protein GN=LYN PE=4	12	0.11	23	6	0.11	30.9	1
E1C6C9	Uncharacterized protein GN=NDUFB10 PE=4	3	0.15	21.1	2	0.15	13.7	1
F1NDE1	60S ribosomal protein L37a (Fragment) GN=RPL37A PE=4	2	0.32	28.3	2	0.32	34.8	1
H9KZA5	Uncharacterized protein GN=MTCH2 PE=3	4	0.36	35	3	0.36	20.3	1
Q5F4B1	Phosphoglycolate phosphatase GN=PGP PE=2	8	0.2	41.7	5	0.2	20.8	1
F1NCS6	Uncharacterized protein (Fragment) GN=MTHFD1L PE=3	14	0.03	26.6	5	0.03	12	1
Q5ZKW2	Protein LZIC GN=LZIC PE=2	5	0.15	37.9	4	0.15	33.2	1
F1NBF9	Uncharacterized protein (Fragment) GN=TCEA2 PE=4	9	0.09	43.6	6	0.09	42	1
Q5ZJT7	Uncharacterized protein GN=TCEB1 PE=4	3	0.26	38.4	2	0.26	28.6	1
E1BRS0	Uncharacterized protein GN=PRKACB PE=4	2	0.07	9	2	0.07	9.5	1
E1C165	Uncharacterized protein GN=KCTD12 PE=4	2	0.1	9.5	5	0.1	15.3	1
F1NLA7	Zinc finger CCCH domain-containing protein 11A GN=ZC3H11A PE=4	19	0.08	28.4	8	0.08	15.1	1
Q5ZK40	SWI/SNF-related matrix-associated actin-dependent regulator of chromatin subfamily B member 1 GN=SMARCB1 PE=2	6	0.07	22.8	4	0.07	16.3	1
F1NW48	Uncharacterized protein (Fragment) GN=ACTR3B PE=3	2	0.07	13.6	5	0.07	20.8	1
F1NA76	Uncharacterized protein GN=TMED10 PE=3	4	0.13	21.5	3	0.13	17.8	1
H9L1F4	Uncharacterized protein (Fragment) GN=PLIN5 PE=4	8	0.17	71.7	4	0.17	51.1	1
F1NKQ7	Uncharacterized protein (Fragment) GN=FADD PE=4	4	0.15	33	3	0.15	34.1	1
F1P456	Uncharacterized protein (Fragment) GN=NPEPPS PE=4	9	0.03	14.3	3	0.03	3.8	1
F1NW83	Uncharacterized protein (Fragment) GN=MOB1B PE=4	2	0.12	9.7	3	0.12	21.1	1
Q5ZIR7	Uncharacterized protein GN=FABP5 PE=2	4	0.21	41	3	0.21	36.6	1
F1NJ73	Uncharacterized protein (Fragment) GN=AK2 PE=3	3	0.16	34.9	4	0.16	29.6	1
E1BZJ9	Uncharacterized protein GN=SCLY PE=4	3	0.07	15.8	3	0.07	13.2	1
E1C7Z7	Uncharacterized protein GN=CCDC56 PE=4	4	0.28	33.7	3	0.28	15.4	1
E1C6N0	Uncharacterized protein GN=PSMD14 PE=4	4	0.09	37	4	0.09	45.7	1
Q91955	Myotrophin GN=MTPN PE=3	4	0.25	47.5	2	0.25	17.8	1
F1P5G4	Uncharacterized protein (Fragment) GN=PDCL3 PE=4	2	0.11	11.3	3	0.11	18.9	1
E1BWS3	Uncharacterized protein GN=FAM49B PE=4	2	0.09	12	3	0.09	14.5	1
Q9I882	Protein kinase C inhibitor GN=chPKCI PE=2	3	0.23	35.7	2	0.23	42.1	1
F1NZH2	Uncharacterized protein (Fragment) GN=NUDT1 PE=3	4	0.35	29.7	3	0.35	23.3	1
E1BV45	Uncharacterized protein GN=RNPS1 PE=4	5	0.12	27.6	4	0.12	25.1	1
Q05B55	TREMBL:Q05B55 (Bos taurus) Similar to Ig kappa chain C region	2	0.12	13.3	2	0.12	8.8	1
F1NFL8	Uncharacterized protein GN=PSMC2 PE=3	12	0.06	35	6	0.06	17.1	1
E1C9J2	Uncharacterized protein GN=MANF PE=4	2	0.15	13.4	3	0.15	26.3	1
P05081	Adenylate kinase isoenzyme 1 GN=AK1 PE=1	7	0.32	43.8	5	0.32	37.6	1
F1P0P3	Uncharacterized protein (Fragment) GN=STOML2 PE=4	5	0.21	29.2	4	0.21	32.6	1
F1NPL0	Uncharacterized protein (Fragment) GN=BAG1 PE=4	4	0.15	18.5	4	0.15	27.7	1
E1C267	Uncharacterized protein GN=MED27 PE=4	8	0.09	31.7	2	0.09	11.9	1
E1C5P3	26S proteasome non-ATPase regulatory subunit 1 GN=PSMD1 PE=4	10	0.03	22.5	12	0.03	32.2	1
E1C324	Uncharacterized protein GN=Gga.51531 PE=4	3	0.2	27	2	0.2	22.3	1
F1N876	Uncharacterized protein (Fragment) GN=SEPHS1 PE=4	3	0.07	8.9	3	0.07	14.2	1
F1NCP4	Uncharacterized protein GN=RTN4 PE=4	14	0.02	17.1	7	0.02	10.3	1
E1BS02	Uncharacterized protein GN=RSU1 PE=4	3	0.1	13	3	0.1	23.5	1
E1C2F2	Uncharacterized protein GN=PNN PE=4	8	0.04	14.2	5	0.04	8.5	1
E1BUG0	Uncharacterized protein GN=CDK12 PE=4	12	0.03	21	6	0.03	10.5	1
F1NBD9	Uncharacterized protein (Fragment) GN=CDK13 PE=4	10	0.02	12.6	9	0.02	11	1
F1NCQ0	Uncharacterized protein (Fragment) GN=CDK10 PE=4	6	0.08	30.7	4	0.08	22.9	1
F1N996	Uncharacterized protein (Fragment) GN=SRMS PE=4	4	0.05	19.5	6	0.05	20.5	1
E1BXA3	Uncharacterized protein GN=HCK PE=4	5	0.06	20.9	6	0.06	22.5	1
E1BWM1	Uncharacterized protein GN=MAK PE=4	5	0.04	14.6	7	0.04	25.6	1
E1BYL7	Uncharacterized protein GN=BLK PE=4	8	0.05	24.2	3	0.05	10.1	1
E1BTD4	Uncharacterized protein GN=ICK PE=4	4	0.04	10.9	5	0.04	17.5	1
P42683	Proto-oncogene tyrosine-protein kinase LCK GN=LCK PE=2	5	0.05	23.4	5	0.05	21.7	1
G1K347	Tyrosine-protein kinase Yes GN=YES1 PE=4	3	0.05	8.1	6	0.05	26.6	1
H9KYY9	Uncharacterized protein (Fragment) PE=4	2	0.21	27.9	2	0.21	21.7	1
F1P1K1	Uncharacterized protein (Fragment) GN=CDK17 PE=4	9	0.05	17.5	3	0.05	7.6	1
F1P3Q9	Uncharacterized protein (Fragment) GN=CDK15 PE=4	2	0.07	10.6	2	0.07	10.9	1
Q5ZJW4	Vesicle-trafficking protein SEC22b GN=SEC22B PE=2	4	0.13	31.2	4	0.13	26	1
Q5ZJJ2	Replication protein A 70 kDa DNA-binding subunit GN=RPA1 PE=2	7	0.05	20.2	6	0.05	17.9	1
E1BZ79	Uncharacterized protein GN=MVK PE=3	3	0.07	10.2	4	0.07	23.7	1
F1NVF4	Uncharacterized protein (Fragment) GN=GNA12 PE=4	8	0.07	21.3	4	0.07	16.2	1
E1BWM6	Uncharacterized protein GN=GNA13 PE=4	6	0.07	26.3	5	0.07	30	1
E1C444	Uncharacterized protein GN=COPS8 PE=4	2	0.14	16.7	2	0.14	14.8	1
E1BRI9	60S ribosomal protein L26 GN=RPL26 PE=4	2	0.27	51	4	0.27	25	1
F1N8J0	Uncharacterized protein GN=ACAA2 PE=3	7	0.07	28.7	3	0.07	13.6	1
F1P339	Uncharacterized protein (Fragment) GN=LARP1 PE=4	9	0.03	10.1	8	0.03	13.5	1
F1NIS1	Uncharacterized protein GN=GTSE1 PE=4	3	0.04	18.4	4	0.04	21.8	1
F1NBD7	Uncharacterized protein GN=CDC2 PE=4	14	1.18	58.1	14	1.38	65	0.855072
Q5F3D2	Uncharacterized protein GN=HNRNPH3 PE=2	7	0.93	38.3	8	1.1	43.6	0.845455
E1C2A1	Uncharacterized protein PE=4	11	1.32	48.8	10	1.57	43.1	0.840764
P05094-2	Isoform 2 of Alpha-actinin-1 GN=ACTN1	16	0.39	34.8	15	0.47	42	0.829787
F1NH21	Hsc70-interacting protein GN=ST13 PE=4	10	0.57	26.9	8	0.69	26	0.826087
F1P3F1	Adenosylhomocysteinase (Fragment) GN=AHCY PE=3	15	0.45	44.7	10	0.55	37.2	0.818182
F1NDK1	Uncharacterized protein GN=VRK1 PE=4	12	0.38	31.2	9	0.47	28.1	0.808511
F1N8P3	Uncharacterized protein (Fragment) GN=ACTBL2 PE=3	2	2.02	60.1	2	2.5	59	0.808
E1C6C1	Uncharacterized protein GN=PEBP1 PE=4	8	1.69	67.4	9	2.1	79.1	0.804762
Q5ZMN0	Acidic leucine-rich nuclear phosphoprotein 32 family member B GN=ANP32B PE=2	8	0.82	21.8	6	1.02	19.1	0.803922
P10360	Cellular tumor antigen p53 GN=TP53 PE=2	7	0.45	27.2	6	0.56	22.9	0.803571
F1NZS7	40S ribosomal protein S6 (Fragment) GN=RPS6 PE=3	6	0.69	30.9	7	0.87	31.3	0.793103
E1C538	Uncharacterized protein GN=NUDT21 PE=4	8	0.87	45.1	5	1.11	26.2	0.783784
Q6ITC7	40S ribosomal protein S13 GN=RPS13 PE=2 SV=3	9	1.8	52.3	8	2.33	48.3	0.772532
F1NY09	Uncharacterized protein (Fragment) GN=C11orf54 PE=4	6	0.4	32	6	0.52	25.8	0.769231
F1NVE5	Uncharacterized protein GN=XPO1 PE=4	16	0.1	17.2	15	0.13	28.6	0.769231
Q6EE62	Ribosomal protein (Fragment) GN=RPL10A PE=2	9	1.03	49.5	5	1.34	37	0.768657
P00940	Triosephosphate isomerase GN=TPI1 PE=1	16	4.35	85.1	16	5.69	82.7	0.764499
E1C4N0	Uncharacterized protein GN=RPS10 PE=4	8	1.19	58.8	6	1.57	47.9	0.757962
Q5ZKG5	Low molecular weight phosphotyrosine protein phosphatase GN=ACP1 PE=2 SV=3	6	1.21	51.3	7	1.6	51.3	0.75625
P47826	60S acidic ribosomal protein P0 GN=RPLP0 PE=2	16	1.41	71.2	10	1.87	54.1	0.754011
P0C1H3	Histone H2B 1/2/3/4/6 GN=H2B-I PE=1	5	2.54	54.8	2	3.37	43.7	0.753709
E1BX85	Uncharacterized protein GN=GSTO1 PE=3	5	0.55	20.9	7	0.73	37.2	0.753425
F1NLT8	Uncharacterized protein (Fragment) GN=ARHGDIB PE=4	4	0.67	35	6	0.9	54.2	0.744444
Q5ZKE7	UMP-CMP kinase GN=CMPK1 PE=2	8	0.7	46.4	5	0.95	35.2	0.736842
Q90679	Thymocyte nuclear protein 1 GN=THYN1 PE=1	13	1.92	52.1	15	2.62	57.9	0.732824
F1NYA9	Uncharacterized protein GN=EEF1B2 PE=3	10	2.76	67.9	6	3.79	54	0.728232
E1BSL7	Uncharacterized protein GN=ERP44 PE=4	8	0.21	19.5	5	0.29	17.5	0.724138
Q90771	Cyclin-dependent kinase GN=cdk6 PE=4	7	0.28	50.6	7	0.39	52.5	0.717949
E1C9B8	Uncharacterized protein PE=4	2	1.17	54.2	N/A	1.63	47.5	0.717791
Q5ZLC7	Microtubule-associated protein RP/EB family member 1 GN=MAPRE1 PE=2	8	0.36	38	8	0.51	49.2	0.705882
F1P0W1	Anamorsin GN=CIAPIN1 PE=4	3	0.31	14.8	7	0.44	33.4	0.704545
E1C8W4	Ubiquitin carboxyl-terminal hydrolase GN=USP5 PE=3	9	0.07	21.4	6	0.1	15.2	0.7
F1NZ80	Proteasome subunit beta type (Fragment) GN=PSMB2 PE=3	5	0.46	41.4	4	0.66	33.3	0.69697
F1NAC8	Uncharacterized protein GN=SNRPA1 PE=4	10	1.1	52.2	9	1.59	56.5	0.691824
P18359	Destrin GN=DSTN PE=1 SV=3	11	3.82	59.4	12	5.59	70.9	0.683363
F1NFH2	Uncharacterized protein GN=COTL1 PE=4	4	0.73	38.7	6	1.07	62.7	0.682243
Q90955	Prostaglandin E synthase 3 (Fragment) GN=PTGES3 PE=1	5	0.68	41.8	5	1	43.2	0.68
F1NKT5	Transcription factor BTF3 homolog 4 GN=BTF3L4 PE=4	4	0.67	28.5	3	0.99	25.9	0.676768
F1P3M8	Uncharacterized protein (Fragment) GN=UQCRB PE=4	6	0.94	54.6	5	1.42	55.6	0.661972
E1BVT3	Malate dehydrogenase GN=MDH2 PE=3	16	1.31	57.3	15	1.98	57.6	0.661616
Q90WD0	Actin-related protein 3 GN=ACTR3 PE=2	12	0.37	51.2	9	0.56	46.9	0.660714
F1NT28	Uncharacterized protein (Fragment) GN=PPA1 PE=4	8	0.55	34	8	0.85	28.8	0.647059
E1C3A3	Uncharacterized protein GN=PPP1R7 PE=4	6	0.22	28.7	4	0.34	25.3	0.647059
Q6JLB2	Proteasome subunit beta type GN=PSMB1 PE=3	9	0.26	44.3	7	0.41	46.8	0.634146
Q3SX09	TREMBL:Q3SX09 (Bos taurus) similar to HBG protein	4	0.31	24.9	2	0.49	26.9	0.632653
F1NVM3	Uncharacterized protein (Fragment) GN=DCPS PE=4	5	0.17	15.6	4	0.27	15	0.62963
F1P0E4	Uncharacterized protein (Fragment) GN=VDAC2 PE=4	7	0.22	27.8	3	0.35	20.4	0.628571
Q5ZM58	Uncharacterized protein GN=ACTR1A PE=2	6	0.15	19.1	4	0.24	21.5	0.625
F1P4F6	Uncharacterized protein GN=SFRS13A PE=4	7	0.21	22.5	6	0.34	26.3	0.617647
F1P064	Uncharacterized protein (Fragment) PE=4	15	0.14	24.1	10	0.23	15.6	0.608696
F1NH38	Uncharacterized protein (Fragment) GN=DCTN3 PE=4	6	0.48	64.9	4	0.79	40.5	0.607595
Q5ZME1	Uncharacterized protein GN=HNRNPA2B1 PE=2	21	1.46	61.9	17	2.41	54.7	0.605809
P31395	Stathmin GN=STMN1 PE=1	6	0.41	51.4	9	0.68	45.3	0.602941
F1N8Q1	Superoxide dismutase [Cu-Zn] (Fragment) GN=SOD1 PE=3	2	0.44	20.6	2	0.73	27.1	0.60274
F1P4V6	Uncharacterized protein (Fragment) GN=RPL31 PE=4	8	0.5	58.7	5	0.83	37.3	0.60241
F1NG09	Uncharacterized protein GN=PDCD6IP PE=4	12	0.06	14.3	9	0.1	20.2	0.6
E1BY89	Uncharacterized protein GN=RPL23 PE=3	4	0.48	35.7	5	0.81	31.4	0.592593
E1C4C7	Uncharacterized protein GN=RPA3 PE=4	2	0.56	21.6	3	0.95	24.1	0.589474
P00340	L-lactate dehydrogenase A chain GN=LDHA PE=1 SV=3	26	2.74	80.7	22	4.65	78.9	0.589247
F1NIP5	Ribose-phosphate pyrophosphokinase (Fragment) GN=PRPS1 PE=3	5	0.66	33.4	3	1.14	31.3	0.578947
P41125	60S ribosomal protein L13 GN=RPL13 PE=2	19	0.63	65.9	15	1.09	55	0.577982
Q5ZI93	Uncharacterized protein GN=TPD52L2 PE=2	6	0.71	36.1	9	1.24	67.8	0.572581
P84169	26S proteasome non-ATPase regulatory subunit 13 GN=PSMD13 PE=1	2	0.24	30.6	2	0.42	30.3	0.571429
F1NU16	Uncharacterized protein GN=SF3A1 PE=4	16	0.04	35.2	10	0.07	21.4	0.571429
Streptavidin	Uncharacterized protein (Fragment) GN=SLC25A6 PE=3	6	0.81	43.1	5	1.42	53.1	0.570423
F1N927	High mobility group protein B1 GN=HMGB1 PE=4	5	1.32	24.3	7	2.32	35	0.568966
F1NXW3	Uncharacterized protein (Fragment) GN=RPS15A PE=3	10	1.57	58.8	7	2.76	55.9	0.568841
F1NZ67	Uncharacterized protein (Fragment) GN=C4orf27 PE=4	11	0.25	33.4	8	0.44	27.4	0.568182
F1NUA2	Actin-related protein 2/3 complex subunit 5 (Fragment) GN=ARPC5 PE=3	3	0.79	41.6	3	1.4	41.6	0.564286
Q3SX28	TREMBL:Q3SX28;Q5KR48 (Bos taurus) Tropomyosin 2	5	0.58	49.3	4	1.08	31	0.537037
P19352-3	Isoform 3 of Tropomyosin beta chain GN=TPM2	2	0.37	29.4	3	0.69	35.9	0.536232
F1P4F4	Uncharacterized protein GN=SSR1 PE=4	5	0.32	18.4	5	0.6	26.7	0.533333
E1C0F3	Uncharacterized protein GN=RAB7A PE=3	6	0.46	36.7	5	0.87	28	0.528736
F1P304	Uncharacterized protein (Fragment) GN=ATP5O PE=3	12	0.44	53.8	7	0.84	35.1	0.52381
E1C8Z6	Uncharacterized protein GN=RHOA PE=3	2	0.5	54.1	5	0.96	46.9	0.520833
F1ND82	Uncharacterized protein GN=CBX3 PE=4	5	0.53	22.3	7	1.03	40.2	0.514563
Q5ZKF5	S-phase kinase-associated protein 1 GN=SKP1 PE=2	4	0.6	32.5	10	1.19	42.9	0.504202
F1NCL7	Uncharacterized protein GN=TACC3 PE=4	21	0.1	33.5	16	0.2	25.3	0.5
Q5ZKL0	Uncharacterized protein GN=MCM5 PE=2	17	0.04	31.3	5	0.08	13.1	0.5
E1C5L8	Uncharacterized protein GN=MRPL44 PE=4	5	0.09	14.7	2	0.18	8.3	0.5
P58268	Zinc finger protein ubi-d4 GN=REQ PE=2	3	0.07	16	6	0.14	30.1	0.5
F1NPL1	Uncharacterized protein (Fragment) GN=ZNF830 PE=4	5	0.08	15.8	3	0.16	12.2	0.5
F1P1X9	Uncharacterized protein GN=DBT PE=3	11	0.06	27.8	3	0.12	7.9	0.5
E1C892	Uncharacterized protein GN=MRPL46 PE=4	11	0.1	52.7	8	0.2	38	0.5
P23007	Citrate synthase, mitochondrial GN=CS PE=1	11	0.07	33.5	7	0.14	23.8	0.5
P50146	Guanine nucleotide-binding protein G(i) subunit alpha-1 GN=GNAI1 PE=2	5	0.08	24.3	2	0.16	18.1	0.5
F1NG53	Uncharacterized protein (Fragment) GN=RPL17L PE=3	12	0.98	67.4	12	1.98	54.5	0.494949
F1NI97	Uncharacterized protein (Fragment) GN=EIF4E PE=3	7	0.13	24.7	4	0.27	33	0.481481
E1C8X5	Uncharacterized protein PE=4	6	0.12	43.6	5	0.25	44	0.48
Q5ZLH1	Uncharacterized protein GN=RPA2 PE=2	3	0.11	20.2	4	0.23	32.6	0.478261
Q5ZKA4	Eukaryotic translation initiation factor 3 subunit J GN=EIF3J PE=2	5	0.11	27.4	4	0.23	27.8	0.478261
E1C540	Uncharacterized protein GN=NPM3 PE=4	4	0.81	48.5	6	1.7	62.9	0.476471
F1NAT9	Leucine-rich repeat-containing protein 59 (Fragment) GN=LRRC59 PE=4	8	0.09	23.3	4	0.19	15.5	0.473684
F1NMQ3	Uncharacterized protein GN=PCNP PE=4	5	0.17	32	4	0.36	28.1	0.472222
F1N823	Uncharacterized protein (Fragment) GN=PDHB PE=4	6	0.17	21.9	5	0.36	15	0.472222
F1NHH9	D-beta-hydroxybutyrate dehydrogenase, mitochondrial GN=BDH1 PE=3	5	0.08	15.4	4	0.17	19.5	0.470588
E1BXR1	Uncharacterized protein GN=VBP1 PE=4	7	0.14	43.5	5	0.3	34.5	0.466667
F1NT40	Uncharacterized protein GN=SAR1B PE=3	3	0.14	15.2	3	0.3	35.9	0.466667
E1BS74	Uncharacterized protein GN=GNAL PE=4	2	0.07	14.5	2	0.15	15.8	0.466667
P84175	40S ribosomal protein S12 GN=RPS12 PE=1	7	2.24	56.8	5	4.82	49.2	0.46473
F1NNP9	Uncharacterized protein (Fragment) GN=NHP2 PE=4	4	0.18	31.6	3	0.39	27.2	0.461538
F1P2G4	Adenylyl cyclase-associated protein (Fragment) GN=CAP1 PE=3	7	0.06	23.7	4	0.13	26.6	0.461538
E1C0I4	Uncharacterized protein GN=SNRPB2 PE=4	6	0.12	31.9	4	0.26	22.1	0.461538
F1NVH4	Uncharacterized protein GN=PSMD9 PE=4	6	0.69	44.9	10	1.5	73.9	0.46
F1NTM7	Aspartate aminotransferase (Fragment) GN=GOT1 PE=3	13	0.17	43.9	5	0.37	27.3	0.459459
P00504	Aspartate aminotransferase, cytoplasmic GN=GOT1 PE=1 SV=3	3	0.22	35.9	6	0.48	28.6	0.458333
E1BT94	Uncharacterized protein GN=NDUFB6 PE=4	5	0.22	29.7	2	0.48	14.8	0.458333
Q5ZJV5	Uncharacterized protein GN=COX4I1 PE=2	7	0.16	57.3	7	0.35	39.8	0.457143
I7LRG5	HN1 GN=HN1 PE=2	5	0.2	51.3	5	0.44	51.3	0.454545
E1C3C6	Uncharacterized protein GN=ATP6V1G1 PE=4	2	0.24	22.9	3	0.53	40.7	0.45283
E1BQI4	Uncharacterized protein GN=GEMIN4 PE=4	8	0.09	30.7	4	0.2	20.7	0.45
F1NEW1	Uncharacterized protein GN=RFC4 PE=4	8	0.26	29.8	8	0.58	27.1	0.448276
Q5ZIP7	Uncharacterized protein GN=RAB5A PE=2	3	0.13	25.6	2	0.29	27.9	0.448276
F1NC02	Proteasome subunit alpha type (Fragment) GN=PSMA4 PE=3	6	0.22	18.8	8	0.5	41.8	0.44
F1NYC0	60S ribosomal protein L35 (Fragment) GN=RPL35 PE=3	4	0.21	33.9	3	0.48	31.5	0.4375
E1C3B6	Uncharacterized protein GN=MRPL12 PE=4	6	0.33	37.1	8	0.76	59.3	0.434211
F1NHW3	Enhancer of rudimentary homolog GN=ERH PE=3	3	0.26	17.3	3	0.6	30.8	0.433333
H9L369	Uncharacterized protein (Fragment) GN=HDGF PE=4	2	0.37	16.2	6	0.88	44.3	0.420455
E1BTE0	Single-stranded DNA-binding protein GN=SSBP1 PE=3	4	0.41	45	4	0.98	39.6	0.418367
E1BV44	Uncharacterized protein GN=CSE1L PE=4	14	0.15	24.9	14	0.36	26.2	0.416667
G1K322	Eukaryotic translation initiation factor 5A-2 GN=EIF5A2 PE=4	4	0.49	49.6	6	1.21	86.5	0.404959
E1BSJ2	Uncharacterized protein GN=RPS21 PE=4	2	0.46	22.7	2	1.14	36.4	0.403509
Q5ZL58	Uncharacterized protein GN=SNRPD3 PE=2	5	0.52	57.1	3	1.31	31.7	0.396947
E1C2L5	Uncharacterized protein GN=ALYREF PE=4	14	0.75	63.6	16	2.05	64	0.365854
O93417	Caspase-3 GN=CASP3 PE=2	9	0.21	33.9	7	0.6	29.7	0.35
F1NL17	Uncharacterized protein GN=Gga.31975 PE=4	6	0.03	20.8	8	0.09	19.2	0.333333
F1N9R2	Uncharacterized protein (Fragment) GN=RCN2 PE=4	5	0.08	28.3	5	0.25	18.5	0.32
E1BV75	Uncharacterized protein GN=DHRS7 PE=3	5	0.08	13.1	7	0.27	23.5	0.296296
F1NKN8	Uncharacterized protein (Fragment) GN=HMBS PE=3	5	0.08	25.5	6	0.27	38.7	0.296296
E1BTS4	Uncharacterized protein GN=BCAS2 PE=4	5	0.12	32.9	5	0.41	36.4	0.292683
F1NVL1	Uncharacterized protein GN=MBD3 PE=4	5	0.09	28.9	2	0.31	46	0.290323
H9L0P0	Uncharacterized protein (Fragment) PE=4	5	0.15	47.4	3	0.52	25.5	0.288462
F1NIG4	Uncharacterized protein GN=C15orf23 PE=4	9	0.1	41	5	0.35	25.4	0.285714
P01966	SWISS-PROT:P01966 (Bos taurus) Hemoglobin subunit alpha	4	0.21	47.2	3	0.78	34.5	0.269231
E1C6Y3	Uncharacterized protein GN=LOC776927 PE=4	23	0.01	12.5	17	0.04	10.2	0.25
F1NG00	Uncharacterized protein GN=FAM129A PE=4	6	0.02	9.1	11	0.08	19.1	0.25
F1NSA8	Uncharacterized protein (Fragment) GN=RAP1A PE=1	4	0.15	61.2	4	0.74	25.5	0.202703
F1NHE3	Uncharacterized protein GN=CLIC2 PE=4	8	0.37	50.8	9	1.88	52	0.196809
E1BWV0	Uncharacterized protein GN=FAM96B PE=4	3	0.18	36.6	4	0.94	51.6	0.191489
F1NNS8	Uncharacterized protein (Fragment) GN=PRDX4 PE=4	8	0.1	37.5	8	0.75	36.1	0.133333
		SD=	1.2365			1.15513

## Sheet: Legend
SUPPLEMENTAL TABLE S1.
Proteins identified by immunoprecipitation using anti-(chicken IgM) and non-specific antibody control. The BCR is highlighted in green. (Uniprot accession numbers consistent with current version of database at 22 January 2014.)
