# Supplementary material for: New Insights into the DT40 B Cell Receptor Cluster Using a Proteomic Proximity Labeling Assay
Source: J Biol Chem. 2014 Apr 4;289(21):14434–47. doi: 10.1074/jbc.M113.529578 (PMC4031500; doi:10.1074/jbc.M113.529578)
Supplement: Supplemental Data [file supp_M113.529578_jbc.M113.529578-2.xlsx]

## Sheet: Table S2
SUPPLEMENTAL TABLE S2. PROTEINS IDENTIFIED AND QUANTITATED IN BOTH SILAC EXPERIMENTAL REPLICATES
			REPLICATE 1: SPECIFICALLY-LABELED CELLS (LIGHT ISOTOPE); NON-SPCIFICALLY LABELED CELLS (HEAVY ISOTOPE)			REPLICATE 2: SPECIFICALLY-LABELED CELLS (HEAVY ISOTOPE); NON-SPCIFICALLY LABELED CELLS (LIGHT ISOTOPE)
UNIPROTKB IDs (using MaxQuant grouping)	PROTEIN NAME	PREDOMINANT LOCATION	NUMBER OF UNIQUE PEPTIDES	MEDIAN SPEC./NON-SPEC. (L/H) RATIO	SEQUENCE COVERAGE [%]	NUMBER OF UNIQUE PEPTIDES	MEDIAN SPEC./NON-SPEC. (H/L) RATIO	SEQUENCE COVERAGE [%]
Q90746;F1NRH3	chB6	Plasma membrane	2	16.2256	14	2	4.9672	16.1
F1NEI2;Q5ZIJ1	SLC7A5 (CD98lc)	Plasma membrane	5	14.4624	8.7	5	6.9666	8.7
Q90694	CDC42	Plasma membrane	3	12.6449	21.2	2	4.7098	10.9
Q98TT7	Integrin alpha 3A subunit cytoplasmic domain variant	Plasma membrane	3	12.5452	4.5	5	5.1297	6.8
F1NQU6;Q5ZK64	Evi2a	Plasma membrane	2	11.8387	10.2	3	15.183	11.4
F1N8N7;P07228	Integrin beta;Integrin beta-1	Plasma membrane	8	11.3562	14.4	12	6.7748	17.1
F1P375;Q7SZI5	Raftlin	Plasma membrane	8	10.4742	19.1	6	4.7206	11.5
F1NVB1;Q91976	PTPRC (CD45)	Plasma membrane	4	10.0628	4.3	6	6.4413	5.2
P50147	Guanine nucleotide-binding protein G(i) subunit alpha-2	Plasma membrane	8	9.23958	27	6	9.4525	20
F1N8F0;Q9YGM2	Stearoyl-CoA 9-desaturase activity	secretory/endocytic pathway	3	8.37591	11.3	5	3.7434	18.4
P33879	Sodium/potassium-transporting ATPase subunit beta-3	Plasma membrane	3	8.27472	11.8	3	6.8619	10
F1NSY1;P09572	Sodium/potassium-transporting ATPase subunit alpha-1	Plasma membrane	18	7.79362	30.8	17	5.7437	22.1
O93467;O93467;F1NWR3;Q9PSX7;Q5ZK30	Rho-related GTP-binding protein RhoA	Plasma membrane	3	7.53182	24	3	5.0104	18.1
Q5ZMK3	Mitochondrial protein SCCPDH	Mitochondria	3	6.85166	12.7	8	3.8295	21
F1NB20;Q5ZLZ1	Uncharacterized protein	Nucleus	4	6.67913	5.4	5	3.0404	6.8
Q5ZLG7;Q8AYM3;F1NBW8	Mitochondrial membrane protein	Mitochondria	4	6.45661	35.2	2	2.2769	27.9
Q5ZLZ6	SLC16A1	Plasma membrane	4	6.18659	7	5	3.5455	8.2
P17790;P17790-2	Basigin	Plasma membrane	3	6.1065	8.2	6	0.92052	23.2
P00356;F1NH87	Glyceraldehyde-3-phosphate dehydrogenase	cytosol	7	5.90667	27.5	12	0.85327	49.5
F1NN08;Q5ZMA0	Arf1	cytosol	4	5.82615	39.8	6	4.2892	38.7
R4GGJ0	Ribosomal protein RPS16	ribosome	2	5.73756	10.5	2	1.7961	10.5
E1C3K3;Q5ZI56;F1NYL7	RPL11 ribosomal protein	ribosome	2	5.71461	12.9	2	3.552	9
Q5ZMF5;E1C2S5;E1C8M9	Uncharacterized protein	secretory/endocytic pathway	16	5.6478	29.7	16	2.9789	26.7
F1P3D9;Q5ZIF4;F1NWI3	Uncharacterized protein	Plasma membrane	4	5.50327	7.2	11	2.7928	20.3
Q90679	Thymocyte nuclear protein 1	Nucleus	3	5.30673	17.8	6	2.3407	29.8
Q5ZLU4;F1P4P8;E1BX02	Uncharacterized protein	cytosol	4	5.2356	5.5	4	4.7376	5.1
E1BTT8;P00340	L-lactate dehydrogenase;L-lactate dehydrogenase A chain	cytosol	6	5.22794	19.2	18	1.0257	48.9
F1NPA9;Q5ZJC1;F1NPA9;Q6EE58	RPS3 (ribosomal protein)	ribosome	6	5.15464	30.5	4	3.2611	21
F1NA76;Q5ZIR6	TMED10	secretory/endocytic pathway	4	5.15437	27.4	5	3.2135	19.2
Q5ZLN1;F1NHM9;F1NQ41	Phosphoglycerate mutase 1	cytosol	4	5.10126	28.7	2	4.278	9.8
F1NH93	Probable ribosomal protein	ribosome	2	4.94731	19.7	2	3.3482	19.7
F1NPC3;E1BY52;P16924	Prolyl 4-hydroxylase subunit alpha-1	secretory/endocytic pathway	15	4.93998	42.3	13	2.5843	33
Q5ZKX0;F1NTB9;E1BTD5	Uncharacterized protein (probable oligosaccharide transferase)	secretory/endocytic pathway	3	4.9157	5.1	5	4.7591	6.5
F1NSI3;Q5ZI85	Cytochrome B5A	Mitochondria	2	4.90172	22.7	2	3.7558	22.7
F1NNV0;Q9YGL9;F1P143;Q9YGL9-2	Sarcoplasmic/endoplasmic reticulum calcium ATPase 3	secretory/endocytic pathway	2	4.86808	4.1	5	3.708	11.9
E1C648	IMPAD1	secretory/endocytic pathway	6	4.84707	19.4	6	2.8225	21.3
F1NF31;P0C1H3;P0C1H4;Q9PSW9;P0C1H5;F1NF30	Histone H2B;Histone H2B 1/2/3/4/6;Histone H2B 5;Histone H2B 8;Histone H2B 7	Nucleus	2	4.82952	18	5	0.3145	37.6
Q5ZKM2;Q90835;F1N9H4	Elongation factor 1-alpha;Elongation factor 1-alpha 1	ribosome	7	4.81556	22.1	9	0.88364	21.6
F6UGI5	Rab 1A	Plasma membrane	5	4.81047	50.2	4	4.887	29.3
F1P5B2;F1P5B1;Q5MAJ0;F1NNJ7;Q6RSS8;Q4FZ82;Q4FZ83;F1NCK0;Q7T224	RTN4	ribosome	5	4.80908	5.5	2	3.5422	1.4
P0CB50	Peroxiredoxin-1	secretory/endocytic pathway	5	4.78263	24.9	5	3.1656	24.9
P28687;\F1NLX7	Signal peptidase complex subunit 3	secretory/endocytic pathway	2	4.75059	10.6	2	4.1951	9.4
F1P212	TMX3	secretory/endocytic pathway	7	4.73866	22.9	6	2.9435	22
F1NLG5	Probable mitochondrial transporter	Mitochondria	7	4.72255	25.4	8	4.0943	29.1
F1NTV6	Uncharacterized protein	secretory/endocytic pathway	12	4.72233	12.2	15	3.7283	14
Q5F3L2	Uncharacterized protein	cytosol	3	4.71453	12.5	4	2.4315	16.2
F1NFS0;Q90705	Elongation factor 2	ribosome	9	4.67771	15	25	1.0331	35.7
Q5ZMU9;Q5ZMU9;E1BTS8	Valosin containing protein	Plasma membrane	4	4.67333	6.9	8	2.9767	11
F1NXA5;Q5ZI60	Uncharacterized protein	cytosol	4	4.59538	13.5	9	1.269	23.4
Q98932;Q5ZHW4;Q5ZIP7	Ras-related protein Rab-5C;Ras-related protein Rab-5B	secretory/endocytic pathway	2	4.53432	10.6	3	2.7971	15.7
P0CG62;F1NAV4;F1NGE3;Q91021;P79781;F2Z4K9;F1P0H5;Q9PST8	Polyubiquitin-B;Ubiquitin;Ubiquitin-40S ribosomal protein S27a;Ubiquitin;40S ribosomal protein S27a	cytosol	3	4.53227	70.6	4	1.7663	65.4
E1C0W7	Uncharacterized protein	secretory/endocytic pathway	5	4.5294	11	8	3.5014	17.7
Q98906	Microtubule-associated protein	Plasma membrane	3	4.52919	5	3	4.2756	4.5
Q5F419	Uncharacterized protein	secretory/endocytic pathway	2	4.49357	9.6	2	1.1414	14
E1BUH7	TMEM43	nuclear	3	4.4835	15.2	6	3.9492	21.5
Q03669;Q03669-2;E1C8G4;P13585	Sarcoplasmic/endoplasmic reticulum calcium ATPase 2;Sarcoplasmic/endoplasmic reticulum calcium ATPase 1	secretory/endocytic pathway	5	4.44109	7.2	6	3.049	12.6
F1NXN9	HM13	Plasma membrane	2	4.4287	8.2	2	3.2144	7.2
Q5ZJN2;Q5F3R8	Ras-related protein Rab-11A	cytosol	5	4.42517	25.9	4	3.9562	19.4
F1NU17;P51903	Phosphoglycerate kinase	cytosol	8	4.42282	26.1	34	0.82826	80.6
Q5ZLK7;F1NY05	Hypoxia up-regulated protein 1	cytosol	32	4.42223	46.1	35	3.7548	43.3
F1NWB7;P08110;B5AAV6;Q90WA6	Endoplasmin	secretory/endocytic pathway	35	4.41501	47.4	37	3.9331	45.4
Q8JG64	Protein disulfide-isomerase A3	secretory/endocytic pathway	30	4.41287	57.2	30	3.6961	60.2
E1BSW8	Uncharacterized protein (probable mitochondrial translocase)	Mitochondria	2	4.40742	14.9	4	4.9821	25.6
P05094;P05094-2;Q90734	Alpha-actinin-1;Alpha-actinin-4	Plasma membrane	5	4.40742	9.2	4	2.346	5.2
A2NR64;O13113;Q9I898	Dolichyl-diphosphooligosaccharide--protein glycosyltransferase subunit DAD1	secretory/endocytic pathway	2	4.39425	22.7	3	2.9165	23.4
Q90593	78 kDa glucose-regulated protein	cytosol	25	4.34896	47.1	33	2.5171	54.9
Q5ZMQ3	Sec 11A	secretory/endocytic pathway	3	4.33276	14.6	3	3.9002	14.6
F1P0L8;Q0KKP4;Q0KKP5	Uncharacterized protein	Mitochondria	2	4.32994	4.4	6	1.0517	15.9
E1BV34	Moesin	Plasma membrane	6	4.31351	12.9	16	3.3351	24.7
P09244	Tubulin beta-7 chain	cytosol	4	4.30274	47.3	3	4.1307	33.3
F1NNS1;F1N8I6;P48440	Dolichyl-diphosphooligosaccharide--protein glycosyltransferase 48 kDa subunit	secretory/endocytic pathway	11	4.29682	28.7	9	3.9719	23.8
F1NSP7;F1NTZ4;Q90732	26S protease regulatory subunit 4	cytosol	2	4.26076	8.2	3	4.3658	10.9
E1C2C3	Uncharacterized protein	nucleus	4	4.25659	4.6	6	2.4462	6.5
F1NWP3;O73885	Heat shock cognate 71 kDa protein	cytosol	21	4.22726	47.4	25	2.0322	55.2
F1P4H4;Q5ZIM7	TXNDC5	secretory/endocytic pathway	2	4.19586	4.8	8	2.1929	20
E1C0F1	Dolichyl-diphosphooligosaccharide--protein glycosyltransferase subunit 1	secretory/endocytic pathway	15	4.19533	29.8	19	3.654	32.6
Q5ZJW4	Vesicle-trafficking protein SEC22b	secretory/endocytic pathway	4	4.17641	21.4	4	3.2228	24.7
P42558	GTP-binding nuclear protein Ran	Nucleus	4	4.16997	18.3	2	1.3365	9.6
Q8UVD9	Far upstream element-binding protein 2	Nucleus	8	4.13582	15.3	8	2.4508	14.6
P01875	Ig mu chain C region	Plasma membrane	6	4.11252	16.6	7	2.5	16.8
F1NJ08;F1NXT0;F1NFH3;P09654;Q49MC0	Vimentin	cytosol	8	4.06835	22.6	15	3.5289	38.3
F1NEW0;Q5F3E6;E1C4P1	Uncharacterized protein	secretory/endocytic pathway	3	4.06785	7.8	7	2.1204	16.3
Q6EE32	Calreticulin	secretory/endocytic pathway	16	4.06091	55.9	20	4.0369	43.3
Q5F4B2;F1N8E4	Switch-associated protein 70 (SWAP-70)	Plasma membrane	6	4.06091	15.4	7	3.3062	12.3
Q5F387	Uncharacterized protein	nucleus	4	4.04809	9.2	2	2.6219	3.6
Q9PVL6	Mitochondrial carrier homolog 2	Mitochondria	6	4.03486	24.4	2	2.0929	6
Q5ZLG1	Ras-related protein Rab-18	secretory/endocytic pathway	2	4.02609	10.7	4	3.3647	22.8
Q5ZM84;F1NU16	Uncharacterized protein	Nucleus	2	3.97662	4.7	3	2.4978	4.9
F1P0R5	ATL2	secretory/endocytic pathway	4	3.96574	9.9	5	2.6439	11.9
F1P3U1;Q5ZMI2	mitochondrial protein IMMT	Mitochondria	15	3.93561	28.1	16	2.8032	24.3
O42283;F1NGP9	Mitochondrial Heat shock protein 10	Mitochondria	4	3.91635	47.1	3	2.0648	33.3
E1BSL7	Uncharacterized protein	secretory/endocytic pathway	6	3.9142	19.7	14	1.2569	35
P11501;F1NVN4	Heat shock protein HSP 90-alpha	cytosol	19	3.91221	39.4	17	4.0973	34.1
P09102;F1N9H3	Protein disulfide-isomerase	Mitochondria	18	3.91144	43.7	18	4.4129	43.3
F1NDY9;Q5ZK20	Uncharacterized protein	secretory/endocytic pathway	18	3.89499	35.1	22	2.6802	32.9
E1C6X2	Sel1	secretory/endocytic pathway	3	3.89257	10.6	4	5.6838	5.6
F1NFJ0;Q5ZMN2	DNA replication licensing factor MCM3	Nucleus	3	3.88757	5.3	5	3.9903	5.9
Q5ZLC5	Uncharacterized protein	Mitochondria	17	3.88304	48.6	16	0.22642	44.8
G1K342;F1NYB1;P09206	Tubulin beta-3 chain	Plasma membrane	2	3.82088	41.1	2	3.1719	33.3
F1NK96	Uncharacterized protein	secretory/endocytic pathway	12	3.81942	41.2	11	2.2748	31.1
Q9I8D6;Q9I8D6	T-complex protein 1 subunit delta	cytosol	6	3.81621	13.2	7	1.8958	20.1
P47836;F1NFC6;F1P0F2	40S ribosomal protein S4	ribosome	4	3.77843	15.2	3	3.5647	8.7
Q5F422	DNA binding protein DEK	Nucleus	3	3.77601	9.5	5	2.9112	16.3
P47826;F1NB66	60S acidic ribosomal protein P0	ribosome	4	3.77544	15.5	2	2.4095	6.3
P02272;Q5ZMD6;F2Z4M5;P02263;P35062;P70082;Q92069;Q788R3;Q92064	Histone H2A.V;Histone H2A.Z;Histone H2A;Histone H2A-IV;Histone H2A-III;Histone H2A.J	Nucleus	3	3.77387	20.3	2	0.72216	37.5
Q5ZL72	60 kDa heat shock protein, mitochondrial	Mitochondria	27	3.70549	57.2	26	2.295	55.7
P23913;F1NXM2	Lamin-B receptor	Nucleus	8	3.70096	15.2	10	2.6725	16.5
F1NP63	Uncharacterized protein	Nucleus	4	3.6622	9	5	2.4549	7
F1NGU3	Uncharacterized protein	Mitochondria	12	3.62884	9.6	34	3.6205	25.8
E1BTG1	Ribosomal protein RPL12	ribosome	2	3.60179	14.2	2	1.7868	14.8
P18359	Destrin	Plasma membrane	4	3.5895	33.9	2	4.1809	13.9
F1NGA2;F1NI22;Q8UVX3	ATP synthase subunit alpha	Mitochondria	11	3.55821	25.2	12	1.8338	27.7
F1NWF6;Q5ZJU3	Asparagine synthetase;Asparagine synthetase [glutamine-hydrolyzing]	cytosol	3	3.55341	8.2	6	4.6838	15.3
F1NPQ0;Q5ZI37	Uncharacterized protein	cytosol	2	3.54359	7.9	2	2.3561	7.9
F1NNH9	mitochondrial TOM70	Mitochondria	5	3.53982	11.2	5	3.2989	8.5
Q5F424	Uncharacterized protein	cytosol	6	3.53782	18.3	15	1.3437	44.3
F1NWX7	Uncharacterized protein	secretory/endocytic pathway	2	3.52783	21.9	4	1.0973	51
Q5ZLA7	Oligosaccharide transferase	secretory/endocytic pathway	3	3.52547	6.2	3	3.9012	4.7
E1C2F2	Uncharacterized protein	Plasma membrane	6	3.50496	9.1	8	3.0472	14.8
Q5ZMG9;Q5ZMG9	T-complex protein 1 subunit alpha	cytosol	8	3.49382	21.9	6	0.63567	13.7
Q5ZJK8;F1NK38;F1NZN1	T-complex protein 1 subunit eta	cytosol	5	3.47766	13.2	11	1.2276	28
Q90631	Kinectin	Plasma membrane	2	3.46476	37.2	59	3.4398	43
E1BRV6	SLC1A4	Plasma membrane	4	3.45411	10.7	5	3.0045	13.2
F1NEF2;Q6EE31	T-complex protein 1 subunit theta	cytosol	8	3.42313	20	15	1.6959	35.2
Q5F411	Uncharacterized protein	Nucleus	4	3.41717	11.9	8	2.3587	17.1
F1NZ86;Q5ZM98	Stress-70 protein, mitochondrial	Mitochondria	11	3.39951	21.9	11	2.2232	22.7
P50890	40S ribosomal protein SA	ribosome	3	3.36214	15.5	3	0.88985	15.5
F2Z4K7	RPS3A (ribosomal protein)	ribosome	2	3.33289	14.8	3	3.5549	15.9
Q5F491;F1NIX2	ATP-dependent helicase	nuclear	4	3.32336	8.9	3	3.3526	6.3
Q5ZIC3;F1NED1	Uncharacterized protein	secretory/endocytic pathway	2	3.31576	3.8	3	1.3481	5.2
F1NW43;P00548	Pyruvate kinase;Pyruvate kinase muscle isozyme	cytosol	7	3.30721	18	5	0.92705	59.2
Q5ZII1;Q6EE59	Uncharacterized protein	Nucleus	3	3.30251	11.4	6	3.1096	14.7
F1NKR1	MAN2A1	secretory/endocytic pathway	3	3.29381	3.4	2	3.3644	2.2
E1BSG5	Uncharacterized protein	nucleus	4	3.2858	3.6	2	1.8411	1.4
Q5ZMN1	Uncharacterized protein	cytosol	5	3.27536	14.2	5	2.6001	17.6
Q5ZKB0	TMED2	secretory/endocytic pathway	3	3.22977	18.9	5	1.8968	28.4
R4GJK4	SSR3	ribosome	2	3.22466	11.8	2	3.0974	11.8
F1P4F4;Q5ZM63	SSR1	secretory/endocytic pathway	3	3.18127	13.5	5	2.6337	27.8
D0EKR3	Peptidyl-prolyl cis-trans isomerase	secretory/endocytic pathway	4	3.12246	33.9	3	2.141	13.3
Q9IAY5	Protein syndesmos	Plasma membrane	4	3.07617	15.6	6	1.8411	20.4
Q5ZJ54;F1NWH9	T-complex protein 1 subunit zeta	cytosol	10	2.9641	30.2	10	2.212	24.2
Q98TF8;F1N9J4	60S ribosomal protein L22	ribosome	3	2.90368	29.1	3	1.9227	29.1
Q5ZM75	Mitochondrial serine-tRNA ligase	Mitochondria	7	2.87795	18.3	8	1.634	19.1
Q90XD9	Transcriptional coactivator p100	Nucleus	9	2.83407	20.4	10	2.7369	17.4
F1NCY5;Q5ZMG1	E3 UFM1-protein ligase 1	cytosol	2	2.79861	5.7	3	1.3855	4.4
E1C3A9;P81021	Vigilin	cytosol	11	2.79853	13.2	6	2.0968	5.4
E1C1Q1	Nucleolus protein NOLC1	Nucleus	2	2.79619	4.9	3	2.2424	6.2
Q5ZHZ0	Spliceosome RNA helicase DDX39B	Nucleus	9	2.76411	24.1	10	1.7129	25
E1C0F3	Uncharacterized protein	cytosol	2	2.73538	12.1	5	1.6631	23.2
P41125	60S ribosomal protein L13	ribosome	3	2.72353	16.1	5	2.4373	24.2
E1BR10	Mitochondrial protein PRDX3	Mitochondria	4	2.71179	15.6	3	2.2369	10.1
F1NZ78;Q5ZIQ4	Enolase	cytosol	2	2.68824	37.1	17	2.349	39.6
Q5ZLM4	Beta-galactosidase	Plasma membrane	4	2.68471	7.4	7	2.1025	10.7
F1NZJ2;Q8AYP8	Uncharacterized protein	cytosol	4	2.57792	5.5	13	2.6785	13.5
E1BYQ6	Uncharacterized protein	nucleus	9	2.57778	4.3	12	2.2868	5.5
E1BVX5;E1BRL9;Q5ZMI0;E1C8Y9	Splicing factor	Nucleus	2	2.54745	11.1	3	1.2818	18.7
E1C8A2	Mitochondrial protein SAMM50	Mitochondria	2	2.52685	3.2	3	2.81	5.5
E1C1N8	Mitochondrial AKAP1	Mitochondria	5	2.49719	9.4	4	2.4296	6.8
F1NP51;P14732	Lamin-B2	Nucleus	17	2.42825	32.1	24	2.6192	44.4
Q5ZJZ2;Q5ZJZ2	Ribosomal protein RPL3	ribosome	4	2.41674	13.6	4	3.6096	12.9
Q9I9D1	Mitochondrial VDAC2	Mitochondria	6	2.41388	28.9	2	1.933	5.6
Q5ZIT5;F1NMT5	Ras-related protein Rab-10	secretory/endocytic pathway	3	2.40027	26	6	3.5422	31.5
Q8JFP1	Eukaryotic initiation factor 4A-II	ribosome	8	2.39555	31.4	17	1.0232	52.1
Q5F4A4	Inosine-5-monophosphate dehydrogenase	Plasma membrane	4	2.39297	8	9	0.85671	32.9
E1C270;Q5ZJ59	splicesomal protein SRSF6	Nucleus	2	2.38373	7.2	7	1.8581	20.7
Q5ZIH1	Uncharacterized protein	Nucleus	3	2.34417	24.4	7	1.3491	34.9
F1NNS8	Mitochondrial protein PRDX4	Mitochondria	10	2.32699	42.7	5	2.5374	19.8
E1C8R1;Q5ZKB9	Probable ATP-dependent RNA helicase DDX6	Nucleus	3	2.3238	11.8	4	0.73437	14.1
Q8QHI5	Nuclear protein SSB	Nucleus	3	2.31027	8.4	5	2.8729	14.1
F1NZB4	Nuclear envelope protein NUP210	Nucleus	23	2.2522	14.4	22	2.7972	12.3
Q9DEA3	Proliferating cell nuclear antigen	Nucleus	3	2.11811	20.9	2	1.6307	8
Q5ZL53;F1NH81	Uncharacterized protein	Nucleus	6	2.09275	12.1	7	1.9742	12.4
Q5ZL80	Uncharacterized protein	Nucleus	15	2.03223	28.6	18	3.1845	29.5
F1NXW3	Ribosomal protein RPS15A	ribosome	2	1.93787	13.2	4	1.6635	25
F1NZP8;Q5ZL00	Uncharacterized protein KIAA0090 homolog	secretory/endocytic pathway	7	1.85347	10.2	14	3.285	18.4
Q90602;F1NIB4;Q90626	Single stranded D box binding factor	Nucleus	6	1.83722	21.5	12	1.186	38.7
Q9W7P7;F1NJF0	Inferred mitochondrial protein SF2	Mitochondria	5	1.81805	34.8	3	1.6872	21.3
Q6J4Y8	RNA binding protein FUS	Nucleus	6	1.79688	18.5	3	1.4334	8.5
Q5ZM36	Eukaryotic initiation factor 4A-III	ribosome	2	1.74657	9.7	11	2.1012	34.1
E1C2R8;F1NM08;Q9W744	DNA helicase DDX17	Nucleus	3	1.74028	8.1	6	1.2532	20.2
P15771;F1NU40;F1P336	Nucleolin	Nucleus	14	1.72571	23.8	28	0.95149	39.3
Q5XNV3	Uncharacterized protein	Plasma membrane	8	1.71641	15.6	6	2.9923	9.2
F1NCI5	Uncharacterized protein	Nucleus	2	1.70523	10.7	5	1.4819	22.3
Q5ZL35	Arginine and glutamate-rich protein 1	Nucleus	2	1.70265	5.8	12	0.78683	28.3
F1P555;Q91017	Nuclear matrix protein SFPQ	Nucleus	15	1.67631	33.4	23	0.82999	50.1
F1NZU2	splicesomal protein SYNCRIP	Nucleus	3	1.61031	31.8	4	1.3897	33.8
Q5ZIZ5	Nuclear matrix protein NONO	Nucleus	8	1.52919	26.6	13	1.0009	38.3
Q5ZI72	Heterogeneous nuclear ribonucleoprotein D-like	Nucleus	7	1.47519	31.7	8	1.3467	29.6
Q5ZML3;F1NRH9;F1NQW8	Serine/arginine-rich splicing factor 1	Nucleus	3	1.47048	12.8	7	1.1904	23.3
E1BZR1	HNRNPR	Nucleus	11	1.45928	25.9	13	1.1214	33
E1C080	Rab8b	secretory/endocytic pathway	2	1.45507	31.5	5	3.4333	33.7
F1NY54;Q5ZMK4	RNA Pol II THRAP3	Nucleus	8	1.41495	8.5	18	1.543	17.9
F1NAM2;P14731	Lamin-B1	Nucleus	2	1.35278	7.2	12	2.5814	25.8
E1BXS5	Uncharacterized protein	Mitochondria	2	1.3201	6.8	5	1.1783	17.9
Q45KQ2;Q5ZLU8	Aggrecan promoter binding protein	Nucleus	4	1.30154	33.1	2	1.0411	14.5
Q5ZME1	Spliecesomal protein	Nucleus	19	1.23793	53.3	16	1.2455	48.1
Q5ZK88	Paraspeckle component 1	Nucleus	4	1.23664	8	5	1.0246	11.8
Q5F3D2	Nucleic acid binding rotein	Nucleus	8	1.22883	36	7	0.95132	29.8
P79994;F1NPT1	DNA topoisomerase I	Nucleus	3	1.22046	4	3	2.579	3.1
Q5ZLB3	Uncharacterized protein	Nucleus	13	1.20834	39.7	10	1.2774	31.8
E1BZE6	Uncharacterized protein	Nucleus	11	1.2022	37.4	14	1.5419	36.6
Q5ZMD6	Uncharacterized protein	cytosol	2	1.19726	6.1	3	2.7022	9.6
Q5ZM92;F1NTG9	Nucleic acid binding protein	Nucleus	3	1.09588	15.6	5	1.217	15.9
E1BRU3	RBM39 (nuclear protein)	Nucleus	2	1.00408	5.3	2	4.1914	5.3
F1NQT4	NPC1	secretory/endocytic pathway	2	0.322456	1.6	5	3.6975	4
			Median =	3.77601			3.28365
			SD =	2.28159			1.68642
			Median + 1 SD =	6.0576			4.46602

## Sheet: Legend
SUPPLEMENTAL TABLE S2.
Proteins identified and quantified in both SILAC experiments. Data presents protein ID and name, number of unique peptides, isotope ratio and sequence coverage for each reciprocal experiment. Proteins with specific/non-specific SILAC ratios that were greater than one standard deviation (SD) from the median of the distribution in both replicates, as discussed in the text, are highlighted in yellow…
