# Supplementary material for: New Insights into the DT40 B Cell Receptor Cluster Using a Proteomic Proximity Labeling Assay
Source: J Biol Chem. 2014 Apr 4;289(21):14434–47. doi: 10.1074/jbc.M113.529578 (PMC4031500; doi:10.1074/jbc.M113.529578)
Supplement: Supplemental Data [file supp_M113.529578_jbc.M113.529578-3.xlsx]

## Sheet: Table S3
SUPPLEMENTAL TABLE S3. Summary of integrin and Igβ peptides identified in MS experiments.
Primary Protein	Other	Protein Description	Replicate		Peptide sequences
Accession	Accessions		1	2
tr|Q7LZ57|Q7LZ57		Integrin alpha chain (Fragments)	1 (1)	0	SNVDVKNAMTFSGPLEDMPVLIGSPLVGQPEK
sp|Q90615|ITA1	O42094, E1C0V6, F1N8Z0	Integrin alpha-1 (Fragment) GN=ITGA1	7 (6)	6 (6)	ASIAGDSSSPFIVKSRNDR, ASIHSLTLVVK, FAIAILGSYSR, MEGREVKVLQR, NITIKGSECIK, SYVLPKIKEPTK, VLKNEPCGAR,
tr|Q98TT7|Q98TT7		Integrin alpha 3A subunit cytoplasmic domain variant	8 (5) 3*	9 (5) 5*	ARPVINIVDK, CYSNLQLQSAFVTEQNHPLPR, ELLLLDNVR*, ETWDLHDFSYPNEK, FLGTHSATFR, FLGTHSATFRGTFPMPDTRCESK, GEALGTLGTIVLGFEWPYEIPNGK, GTFPMPDTR, LNGTQVLHYSRDTR, SEPDKYIIEDMWLGVTVASQR, SEQDVGSPLAFDFQVTTK*, SEVLLSCSQGTAR, TFTVTPSK, TGAVYACPLSASK, VDGTATLFLR, VYIYHSSAEGLQR*, YQHTGAVYLLSASPQQTLQR*
tr|F1NUE3|F1NUE3		Uncharacterized protein (Fragment) GN=ITGA4	3 (3)	1 (1)	KMYLVVGSTK, SKFVFARICSQENCSADLR, VPAGAMRSCGR
sp|P26008|ITAV	F1NGX1	Integrin alpha-V GN=ITGAV	5 (3)	4 (4)	EDEKNETFSR, GAGPGAPRAMAALR, NMTITKGGKMNCEELDAFLR
sp|P26007|ITA6	F1P0B0, P26007	Integrin alpha-6 GN=ITGA6	2 (2)	4 (4)	EIAEKQLTDSK, VTNLGRPLK, SCLIIR, VHTNPDRRCTELDMGR
sp|P26009|ITA8	F1NSA4	Integrin alpha-8 GN=ITGA8	3 (3)	2 (2)	QKGAVKR, VCAAFEGQSISDEIVLKGELQLDSLKQK, VLSCDYK, YSTSIQSPGAVFK
tr|F1NI94|F1NI94		Uncharacterized protein GN=ITGA9	0	5 (0)	AESSEISIYTLLNTEILK, ELPSLKPVLR
tr|E1C311|E1C311		Uncharacterized protein GN=ITGA11	0	4 (0)	AAPACSAFSLSFDASVFIIESTR, DVVAAASHIEQR, HFGSPFVFREEDPSR, LTTNAALQR
sp|P07228|ITB1	F1N8N7, Q8AV89	Integrin beta-1 GN=ITGB1	23 (23) 7*	20 (20) 11*	AEDYPIDLYYLMDLSYSMKDDLENVK, ANAKSCGECIQAGPNCGWCKK, CDDLAALK, DCVQCRAFEKGEK, DKLPQPGQPDPLSHCK, EKMNAKWDTGENPIYK, EVTISYK, GCPEQDIENPR*, GKLPQPVHPDPLSHCK, IGAAEKLKPEAITQIQPQKLVLQLR, IGFGSFVEK, KTDFLQEGEPTSAR, KTDFLQEGEPTSARCDDLAALK, LKPEAITQIQPQK*, LSENNIQTIFAVTEEFQAVYK*, LSENNIQTIFAVTEEFQAVYKELK, NVLSLTSEGNK*, NVLSLTSEGNKFNELVGK, QHISGNLDSPEGGFDAIMQVAVCGDQIGWR, RVLEDR, SAVTTVVNPK*, SLGTALMR*, SYCK…
tr|Q92070|Q92070	F1NM67	Integrin beta GN=integrin beta 2	10 (9)	3 (3)	FEKEKSK, GRCDCGECK, IGFGSFVDK, IILDHSTLPDVLDVK, LLTEIFDRR, NCECDTKGKTSK, NCSVACTSIQLADEPR, NEARGQCDNVK, NSRQNECSLR, STDGCRNSR
tr|F1NS08|F1NS08	Q92071	Integrin beta GN=ITGB3	2 (0)	4 (4)	DAVNCTYKDENDCVVR, IGDTVSFSIEAK
tr|E1C9G7|E1C9G7		Integrin beta GN=ITGB4	5 (5)	2 (2)	ACLALLPCCARGR, AKSCTECIR, VKAQSEEGWGPER, VKYWVQGDPESEANVIDVKSSEATLR, VSSPQTDMRPEK,
tr|F1NME2|F1NME2	Q6T683	Integrin beta GN=ITGB5	3 (3)	4 (4)	KLTSNFR, LAEEMR, NLGTKLAEEMR,
tr|F1NJ74|F1NJ74		Integrin beta (Fragment) GN=ITGB8	1 (1)	3 (2)	SSADYRVSATK
tr|Q8AV16|Q8AV16	Q5ZLC0	B29/Ig-b GN=CD79B	1 (1)	2 (2)	SNIQQIQNR, TGSECVGMWQHPRYIAAKK, ISFTISR, LWVLQVNLWLMAAAAGGIPTDGNSTSNRTGSECVGMWQHPR
Summary of integrin and Igβ peptides identified in SILAC experiments. Data was analyzed using Mascot and MaxQuant. Table indicates: numbers of peptides, (unique peptides) and quantified peptides*. Peptide sequences are across all replicates.

## Sheet: Legend
SUPPLEMENTAL TABLE S3.
Summary of integrin and Igβ peptides identified in SILAC experiments. Data was analyzed using Mascot and MaxQuant. Table indicates: numbers of peptides, (unique peptides) and quantified peptides*. Peptide sequences are across all replicates. (Uniprot accession numbers consistent with current version of database at 22 January 2014.)
